# Supplementary material for: Diaqua­(isonicotinamide-κN 1)(4-meth­oxy­benzoato-κ2 O,O′)(4-meth­oxy­benzoato-κO)cobalt(II)
Source: Acta Crystallogr Sect E Struct Rep Online. 2010 Jun 16;66(Pt 7):m784–5. doi: 10.1107/S160053681002194X (PMC3006852; doi:10.1107/S160053681002194X)
Supplement: Supplementary file 1 [file e-66-0m784-sup1.cif]

##############################################################################
###                                                                        ###
###        Electronic paper (Acta Crystallographica Section E)             ###
###                                                                        ###
##############################################################################
#                                                                            #
# This CIF contains the data in a paper accepted for publication in Acta     #
# Crystallographica Section E. It conforms to the requirements of Notes      #
# for Authors for Section E, and has been peer reviewed under the auspices   #
# of the IUCr Commission on Journals.                                        #
#                                                                            #
# Full details of the Crystallographic Information File format               #
# are given in the paper "The Crystallographic Information File (CIF):       #
# a New Standard Archive File for Crystallography" by S. R. Hall, F. H.      #
# Allen and I. D. Brown [Acta Cryst. (1991), A47, 655-685].                  #
#                                                                            #
# The current version of the core CIF dictionary is obtainable from          #
# ftp://ftp.iucr.org/pub/cif_core.dic. The current version number is 2.4.    #
#                                                                            #
# Software is freely available for graphical display of the structure(s) in  #
# this CIF.  For information consult the CIF home page http://www.iucr.org/  #
# cif/home.html                                                              #
#                                                                            #
# This file may be used for bona fide research purposes within the           #
# scientific community so long as proper attribution is given to the journal # 
# article from which it was obtained.                                        #
#                                                                            #
##############################################################################
                                             
data_I
_audit_creation_method     SHELXL-97
_chemical_name_systematic
;
Diaqua(isonicotinamide-\k<i>N</i>^1^)(4-methoxybenzoato-
\k^2^<i>O</i>,<i>O</i>')(4-methoxybenzoato-\k<i>O</i>)cobalt(II)
;
_chemical_name_common     ?
_chemical_formula_moiety     'C22 H24 Co N2 O9'
_chemical_formula_sum     'C22 H24 Co N2 O9'
_chemical_formula_iupac     '[Co (C8 H7 O3)2 (C6 H6 N2 O) (H2 O)2]'
_chemical_formula_weight     519.36
_chemical_melting_point     ?
_symmetry_cell_setting     monoclinic
_symmetry_space_group_name_H-M     'P 21'
_symmetry_space_group_name_Hall     'P 2yb'
loop_
    _symmetry_equiv_pos_as_xyz
    'x, y, z'
    '-x, y+1/2, -z'
_cell_length_a     8.2666(2)
_cell_length_b     6.8055(2)
_cell_length_c     20.5415(4)
_cell_angle_alpha     90.00
_cell_angle_beta     99.808(2)
_cell_angle_gamma     90.00
_cell_volume     1138.74(5)
_cell_formula_units_Z     2
_cell_measurement_reflns_used     6882
_cell_measurement_theta_min     2.50
_cell_measurement_theta_max     28.36
_cell_measurement_temperature     100(2)
_exptl_crystal_description     block
_exptl_crystal_colour     brown
_exptl_crystal_size_max     0.39
_exptl_crystal_size_mid     0.32
_exptl_crystal_size_min     0.28
_exptl_crystal_density_diffrn     1.515
_exptl_crystal_density_meas     ?
_exptl_crystal_density_method     'not measured'
_exptl_crystal_F_000     538
_exptl_absorpt_coefficient_mu     0.810
_exptl_absorpt_correction_type     multi-scan
_exptl_absorpt_process_details     '(SADABS; Bruker, 2005)'
_exptl_absorpt_correction_T_min     0.7392
_exptl_absorpt_correction_T_max     0.7911
_exptl_special_details
;
;
_diffrn_ambient_temperature     100(2)
_diffrn_radiation_type     MoK\a
_diffrn_radiation_wavelength     0.71073
_diffrn_radiation_source     'fine-focus sealed tube'
_diffrn_radiation_monochromator     graphite
_diffrn_measurement_device_type
                          'Bruker Kappa APEXII CCD area-detector diffractometer'
_diffrn_measurement_method     '\f and \w scans'
_diffrn_detector_area_resol_mean     ?
_diffrn_reflns_number     11263
_diffrn_reflns_av_R_equivalents     0.0202
_diffrn_reflns_av_sigmaI/netI     0.0379
_diffrn_reflns_theta_min     1.01
_diffrn_reflns_theta_max     28.37
_diffrn_reflns_theta_full     28.37
_diffrn_measured_fraction_theta_max     0.998
_diffrn_measured_fraction_theta_full     0.998
_diffrn_reflns_limit_h_min     -11
_diffrn_reflns_limit_h_max     9
_diffrn_reflns_limit_k_min     -8
_diffrn_reflns_limit_k_max     9
_diffrn_reflns_limit_l_min     -27
_diffrn_reflns_limit_l_max     27
_diffrn_standards_number     ?
_diffrn_standards_interval_count     ?
_diffrn_standards_interval_time     ?
_diffrn_standards_decay_%     ?
_refine_special_details
;
Refinement of <i>F</i>^2^ against ALL reflections. The weighted <i>R</i>-factor
<i>wR</i> and goodness of fit <i>S</i> are based on <i>F</i>^2^, conventional
<i>R</i>-factors <i>R</i> are based on <i>F</i>, with <i>F</i> set to zero for
negative <i>F</i>^2^. The threshold expression of <i>F</i>^2^ >
\s(<i>F</i>^2^) is used only for calculating <i>R</i>-factors(gt) <i>etc</i>.
and is not relevant to the choice of reflections for refinement.
<i>R</i>-factors based on <i>F</i>^2^ are statistically about twice as large
as those based on <i>F</i>, and <i>R</i>- factors based on ALL data will be
even larger.
;
_reflns_number_total     4838
_reflns_number_gt     4597
_reflns_threshold_expression     I>2\s(I)
_refine_ls_structure_factor_coef     Fsqd
_refine_ls_matrix_type     full
_refine_ls_R_factor_all     0.0239
_refine_ls_R_factor_gt     0.0218
_refine_ls_wR_factor_gt     0.0489
_refine_ls_wR_factor_ref     0.0495
_refine_ls_goodness_of_fit_ref     1.011
_refine_ls_restrained_S_all     1.011
_refine_ls_number_reflns     4838
_refine_ls_number_parameters     333
_refine_ls_number_restraints     ?
_refine_ls_hydrogen_treatment     mixed
_refine_ls_weighting_scheme     calc
_refine_ls_weighting_details
                 'calc w=1/[\s^2^(Fo^2^)+(0.0215P)^2^] where P=(Fo^2^+2Fc^2^)/3'
_atom_sites_solution_hydrogens     geom
_atom_sites_solution_primary     direct
_atom_sites_solution_secondary     difmap
_refine_ls_shift/su_max     0.003
_refine_ls_shift/su_mean     0.000
_refine_diff_density_max     0.294
_refine_diff_density_min     -0.239
_refine_ls_extinction_method     none
_refine_ls_extinction_coef     ?
_refine_ls_abs_structure_details     'Flack (1983), 1761 Friedel pairs'
_refine_ls_abs_structure_Flack     0.015(7)
loop_
    _atom_type_symbol
    _atom_type_description
    _atom_type_scat_dispersion_real
    _atom_type_scat_dispersion_imag
    _atom_type_scat_source
    'C' 'C' 0.0033 0.0016
                         'International Tables Vol C Tables 4.2.6.8 and 6.1.1.4'
    'H' 'H' 0.0000 0.0000
                         'International Tables Vol C Tables 4.2.6.8 and 6.1.1.4'
    'Co' 'Co' 0.3494 0.9721
                         'International Tables Vol C Tables 4.2.6.8 and 6.1.1.4'
    'N' 'N' 0.0061 0.0033
                         'International Tables Vol C Tables 4.2.6.8 and 6.1.1.4'
    'O' 'O' 0.0106 0.0060
                         'International Tables Vol C Tables 4.2.6.8 and 6.1.1.4'
_computing_data_collection     'APEX2 (Bruker, 2007)'
_computing_cell_refinement     'SAINT (Bruker, 2007)'
_computing_data_reduction     'SAINT (Bruker, 2007)'
_computing_structure_solution     'SHELXS97 (Sheldrick, 2008)'
_computing_structure_refinement     'SHELXL97 (Sheldrick, 2008)'
_computing_molecular_graphics     'ORTEP-3 for Windows (Farrugia, 1997)'
_computing_publication_material
                                'WinGX (Farrugia, 1999) and PLATON (Spek, 2009)'
loop_
    _atom_site_type_symbol
    _atom_site_label
    _atom_site_fract_x
    _atom_site_fract_y
    _atom_site_fract_z
    _atom_site_U_iso_or_equiv
    _atom_site_adp_type
    _atom_site_calc_flag
    _atom_site_refinement_flags
    _atom_site_occupancy
    _atom_site_disorder_assembly
    _atom_site_disorder_group
    Co Co1 0.83963(2) 0.92738(3) 0.717117(8) 0.01106(5) Uani d . 1 . .
    O O1 0.87439(13) 0.72789(18) 0.79844(5) 0.0132(2) Uani d . 1 . .
    O O2 0.75818(13) 1.01182(18) 0.81134(5) 0.0145(2) Uani d . 1 . .
    O O3 0.68768(15) 0.5746(2) 1.08004(5) 0.0212(3) Uani d . 1 . .
    O O4 0.78237(13) 0.51498(18) 0.63163(5) 0.0156(2) Uani d . 1 . .
    O O5 0.95880(13) 0.76378(18) 0.65605(5) 0.0146(2) Uani d . 1 . .
    O O6 1.43741(13) 0.13627(18) 0.56391(5) 0.0160(2) Uani d . 1 . .
    O O7 1.44482(14) 1.65456(18) 0.77779(5) 0.0160(2) Uani d . 1 . .
    O O8 0.60930(14) 0.78883(19) 0.68139(6) 0.0147(2) Uani d . 1 . .
    H H81 0.652(3) 0.692(4) 0.6668(10) 0.024(6) Uiso d . 1 . .
    H H82 0.564(3) 0.750(4) 0.7153(12) 0.052(7) Uiso d . 1 . .
    O O9 0.72143(15) 1.1511(2) 0.66328(6) 0.0177(3) Uani d . 1 . .
    H H91 0.639(2) 1.126(4) 0.6396(10) 0.024(6) Uiso d . 1 . .
    H H92 0.749(2) 1.277(4) 0.6543(9) 0.021(5) Uiso d . 1 . .
    N N1 1.05301(16) 1.0966(2) 0.74674(6) 0.0127(3) Uani d . 1 . .
    N N2 1.62169(17) 1.4016(3) 0.79899(7) 0.0175(3) Uani d . 1 . .
    H H2A 1.643(2) 1.290(4) 0.8055(9) 0.015(5) Uiso d . 1 . .
    H H2B 1.708(3) 1.486(4) 0.8026(10) 0.033(6) Uiso d . 1 . .
    C C1 0.80942(19) 0.8473(3) 0.83434(7) 0.0130(3) Uani d . 1 . .
    C C2 0.79173(19) 0.7843(3) 0.90221(7) 0.0140(3) Uani d . 1 . .
    C C3 0.86387(19) 0.6109(3) 0.92813(7) 0.0172(3) Uani d . 1 . .
    H H3 0.9323 0.5420 0.9046 0.021 Uiso calc R 1 . .
    C C4 0.8362(2) 0.5378(3) 0.98853(7) 0.0190(4) Uani d . 1 . .
    H H4 0.8862 0.4220 1.0056 0.023 Uiso calc R 1 . .
    C C5 0.7328(2) 0.6403(3) 1.02288(7) 0.0172(4) Uani d . 1 . .
    C C6 0.6650(2) 0.8189(3) 0.99909(8) 0.0200(4) Uani d . 1 . .
    H H6 0.6001 0.8901 1.0235 0.024 Uiso calc R 1 . .
    C C7 0.69427(19) 0.8905(3) 0.93914(7) 0.0172(4) Uani d . 1 . .
    H H7 0.6489 1.0099 0.9233 0.021 Uiso calc R 1 . .
    C C8 0.7330(2) 0.3780(3) 1.10016(8) 0.0238(4) Uani d . 1 . .
    H H8A 0.6763 0.3397 1.1352 0.036 Uiso calc R 1 . .
    H H8B 0.8493 0.3718 1.1154 0.036 Uiso calc R 1 . .
    H H8C 0.7038 0.2906 1.0633 0.036 Uiso calc R 1 . .
    C C9 0.92278(19) 0.5941(2) 0.63394(7) 0.0125(3) Uani d . 1 . .
    C C10 1.05374(18) 0.4757(2) 0.60954(7) 0.0122(4) Uani d . 1 . .
    C C11 1.0197(2) 0.2936(3) 0.57978(7) 0.0160(3) Uani d . 1 . .
    H H11 0.9117 0.2493 0.5716 0.019 Uiso calc R 1 . .
    C C12 1.14209(19) 0.1759(3) 0.56200(7) 0.0160(3) Uani d . 1 . .
    H H12 1.1168 0.0551 0.5416 0.019 Uiso calc R 1 . .
    C C13 1.30388(19) 0.2427(3) 0.57528(7) 0.0135(3) Uani d . 1 . .
    C C14 1.33919(17) 0.4281(3) 0.60267(6) 0.0160(3) Uani d . 1 . .
    H H14 1.4464 0.4749 0.6093 0.019 Uiso calc R 1 . .
    C C15 1.2158(2) 0.5421(3) 0.61986(7) 0.0148(3) Uani d . 1 . .
    H H15 1.2406 0.6651 0.6386 0.018 Uiso calc R 1 . .
    C C16 1.4086(2) -0.0503(3) 0.53119(7) 0.0191(4) Uani d . 1 . .
    H H16A 1.5118 -0.1095 0.5271 0.029 Uiso calc R 1 . .
    H H16B 1.3448 -0.0312 0.4880 0.029 Uiso calc R 1 . .
    H H16C 1.3501 -0.1347 0.5566 0.029 Uiso calc R 1 . .
    C C17 1.20276(19) 1.0299(3) 0.74076(7) 0.0156(3) Uani d . 1 . .
    H H17 1.2125 0.9018 0.7261 0.019 Uiso calc R 1 . .
    C C18 1.34326(19) 1.1433(3) 0.75550(7) 0.0143(3) Uani d . 1 . .
    H H18 1.4452 1.0910 0.7518 0.017 Uiso calc R 1 . .
    C C19 1.32986(18) 1.3358(2) 0.77577(7) 0.0119(3) Uani d . 1 . .
    C C20 1.17472(17) 1.4047(3) 0.78314(6) 0.0132(3) Uani d . 1 . .
    H H20 1.1614 1.5323 0.7975 0.016 Uiso calc R 1 . .
    C C21 1.04258(19) 1.2809(3) 0.76878(7) 0.0145(3) Uani d . 1 . .
    H H21 0.9402 1.3273 0.7746 0.017 Uiso calc R 1 . .
    C C22 1.47067(19) 1.4762(2) 0.78517(7) 0.0135(3) Uani d . 1 . .
loop_
    _atom_site_aniso_label
    _atom_site_aniso_U_11
    _atom_site_aniso_U_22
    _atom_site_aniso_U_33
    _atom_site_aniso_U_12
    _atom_site_aniso_U_13
    _atom_site_aniso_U_23
    Co1 0.00979(9) 0.00942(10) 0.01397(8) -0.00058(10) 0.00201(6) -0.00009(9)
    O1 0.0127(5) 0.0116(6) 0.0158(5) 0.0014(5) 0.0036(4) -0.0003(4)
    O2 0.0120(6) 0.0131(6) 0.0190(5) 0.0013(5) 0.0042(4) 0.0016(5)
    O3 0.0236(7) 0.0243(8) 0.0170(5) 0.0001(6) 0.0068(5) 0.0039(5)
    O4 0.0115(5) 0.0136(6) 0.0223(5) -0.0021(5) 0.0046(4) -0.0018(5)
    O5 0.0133(5) 0.0123(6) 0.0191(5) -0.0025(5) 0.0051(4) -0.0027(5)
    O6 0.0133(5) 0.0146(7) 0.0201(5) 0.0021(5) 0.0033(4) -0.0031(5)
    O7 0.0144(6) 0.0106(6) 0.0237(5) 0.0000(5) 0.0057(4) -0.0008(5)
    O8 0.0124(6) 0.0125(7) 0.0192(5) -0.0017(5) 0.0029(4) -0.0006(5)
    O9 0.0139(6) 0.0125(7) 0.0246(6) -0.0031(5) -0.0029(5) 0.0033(5)
    N1 0.0124(6) 0.0120(7) 0.0137(5) -0.0005(6) 0.0024(5) 0.0007(5)
    N2 0.0111(6) 0.0087(9) 0.0324(7) -0.0007(6) 0.0029(5) -0.0019(7)
    C1 0.0066(7) 0.0138(8) 0.0178(7) -0.0038(6) 0.0000(6) -0.0006(6)
    C2 0.0121(7) 0.0141(9) 0.0153(6) -0.0031(7) 0.0010(5) 0.0003(6)
    C3 0.0148(8) 0.0194(10) 0.0174(7) 0.0026(7) 0.0031(6) -0.0007(7)
    C4 0.0178(8) 0.0183(10) 0.0202(7) 0.0026(7) 0.0015(6) 0.0033(7)
    C5 0.0148(8) 0.0226(10) 0.0139(6) -0.0037(7) 0.0019(6) 0.0004(6)
    C6 0.0211(9) 0.0204(10) 0.0201(7) 0.0019(7) 0.0076(6) -0.0029(7)
    C7 0.0174(7) 0.0140(11) 0.0206(7) -0.0004(7) 0.0042(6) -0.0006(6)
    C8 0.0236(9) 0.0289(13) 0.0188(7) -0.0002(8) 0.0030(6) 0.0080(7)
    C9 0.0140(8) 0.0123(9) 0.0112(6) 0.0002(6) 0.0017(6) 0.0016(6)
    C10 0.0117(7) 0.0137(10) 0.0115(6) 0.0007(6) 0.0025(5) 0.0023(5)
    C11 0.0116(8) 0.0175(9) 0.0189(7) -0.0026(7) 0.0025(6) -0.0010(7)
    C12 0.0167(8) 0.0138(9) 0.0174(7) -0.0025(7) 0.0029(6) -0.0037(6)
    C13 0.0150(8) 0.0143(9) 0.0116(6) 0.0008(7) 0.0031(5) 0.0004(6)
    C14 0.0126(6) 0.0170(8) 0.0187(6) -0.0038(9) 0.0034(5) -0.0018(8)
    C15 0.0175(8) 0.0120(9) 0.0151(6) -0.0023(7) 0.0031(6) -0.0033(6)
    C16 0.0222(8) 0.0158(10) 0.0191(6) 0.0021(8) 0.0035(6) -0.0044(7)
    C17 0.0151(8) 0.0119(9) 0.0198(7) 0.0013(7) 0.0030(6) -0.0024(6)
    C18 0.0101(7) 0.0135(9) 0.0200(7) 0.0021(7) 0.0047(6) -0.0011(6)
    C19 0.0121(7) 0.0126(8) 0.0116(6) -0.0016(6) 0.0031(5) 0.0008(6)
    C20 0.0139(7) 0.0089(10) 0.0175(6) 0.0032(7) 0.0048(5) -0.0019(6)
    C21 0.0122(8) 0.0142(9) 0.0178(7) 0.0008(7) 0.0047(6) -0.0010(6)
    C22 0.0136(7) 0.0136(10) 0.0145(6) -0.0018(6) 0.0052(5) -0.0022(5)
_geom_special_details
;
All e.s.d.'s (except the e.s.d. in the dihedral angle between two l.s. planes)
are estimated using the full covariance matrix. The cell e.s.d.'s are taken
into account individually in the estimation of e.s.d.'s in distances, angles
and torsion angles; correlations between e.s.d.'s in cell parameters are only
used when they are defined by crystal symmetry. An approximate (isotropic)
treatment of cell e.s.d.'s is used for estimating e.s.d.'s involving l.s.
planes.
;
loop_
    _geom_bond_atom_site_label_1
    _geom_bond_atom_site_label_2
    _geom_bond_site_symmetry_2
    _geom_bond_distance
    _geom_bond_publ_flag
    Co1 O1 . 2.1338(11) ?
    Co1 O2 . 2.2301(11) ?
    Co1 O5 . 2.0506(11) ?
    Co1 O8 . 2.1394(12) ?
    Co1 O9 . 2.0317(13) ?
    Co1 N1 . 2.1077(13) ?
    O1 C1 . 1.276(2) ?
    O2 C1 . 1.260(2) ?
    O3 C5 . 1.3662(19) ?
    O3 C8 . 1.431(2) ?
    O4 C9 . 1.2729(19) ?
    O5 C9 . 1.258(2) ?
    O6 C13 . 1.3730(19) ?
    O6 C16 . 1.437(2) ?
    O7 C22 . 1.237(2) ?
    O8 H81 . 0.83(2) ?
    O8 H82 . 0.89(3) ?
    O9 H91 . 0.79(2) ?
    O9 H92 . 0.91(2) ?
    N1 C17 . 1.344(2) ?
    N1 C21 . 1.342(2) ?
    N2 C22 . 1.333(2) ?
    N2 H2A . 0.79(2) ?
    N2 H2B . 0.91(2) ?
    C2 C1 . 1.489(2) ?
    C2 C3 . 1.387(2) ?
    C2 C7 . 1.398(2) ?
    C3 C4 . 1.392(2) ?
    C3 H3 . 0.9300 ?
    C4 H4 . 0.9300 ?
    C5 C4 . 1.386(2) ?
    C6 C5 . 1.392(3) ?
    C6 H6 . 0.9300 ?
    C7 C6 . 1.383(2) ?
    C7 H7 . 0.9300 ?
    C8 H8A . 0.9600 ?
    C8 H8B . 0.9600 ?
    C8 H8C . 0.9600 ?
    C10 C9 . 1.502(2) ?
    C10 C11 . 1.389(2) ?
    C10 C15 . 1.395(2) ?
    C11 H11 . 0.9300 ?
    C12 C11 . 1.387(2) ?
    C12 C13 . 1.395(2) ?
    C12 H12 . 0.9300 ?
    C14 C13 . 1.392(3) ?
    C14 C15 . 1.375(2) ?
    C14 H14 . 0.9300 ?
    C15 H15 . 0.9300 ?
    C16 H16A . 0.9600 ?
    C16 H16B . 0.9600 ?
    C16 H16C . 0.9600 ?
    C17 C18 . 1.385(2) ?
    C17 H17 . 0.9300 ?
    C18 H18 . 0.9300 ?
    C19 C18 . 1.385(2) ?
    C19 C20 . 1.398(2) ?
    C20 H20 . 0.9300 ?
    C21 C20 . 1.371(2) ?
    C21 H21 . 0.9300 ?
    C22 C19 . 1.493(2) ?
loop_
    _geom_angle_atom_site_label_1
    _geom_angle_atom_site_label_2
    _geom_angle_atom_site_label_3
    _geom_angle_site_symmetry_1
    _geom_angle_site_symmetry_3
    _geom_angle
    _geom_angle_publ_flag
    O1 Co1 O2 . . 60.32(4) ?
    O1 Co1 O8 . . 88.94(4) ?
    O5 Co1 O1 . . 96.83(4) ?
    O5 Co1 O2 . . 156.69(4) ?
    O5 Co1 O8 . . 92.47(5) ?
    O5 Co1 N1 . . 90.44(5) ?
    O8 Co1 O2 . . 91.64(5) ?
    O9 Co1 O1 . . 153.01(5) ?
    O9 Co1 O2 . . 95.22(5) ?
    O9 Co1 O5 . . 108.09(5) ?
    O9 Co1 O8 . . 79.99(5) ?
    O9 Co1 N1 . . 92.80(5) ?
    N1 Co1 O1 . . 97.30(5) ?
    N1 Co1 O2 . . 88.29(5) ?
    N1 Co1 O8 . . 172.76(5) ?
    C1 O1 Co1 . . 91.92(10) ?
    C1 O2 Co1 . . 87.97(10) ?
    C5 O3 C8 . . 117.25(14) ?
    C9 O5 Co1 . . 127.62(10) ?
    C13 O6 C16 . . 118.14(12) ?
    Co1 O8 H81 . . 93.8(15) ?
    Co1 O8 H82 . . 109.5(15) ?
    H81 O8 H82 . . 108(2) ?
    Co1 O9 H91 . . 117.3(17) ?
    Co1 O9 H92 . . 134.2(12) ?
    H91 O9 H92 . . 108(2) ?
    C17 N1 Co1 . . 121.84(11) ?
    C21 N1 Co1 . . 120.64(11) ?
    C21 N1 C17 . . 117.40(14) ?
    C22 N2 H2A . . 125.4(14) ?
    C22 N2 H2B . . 118.0(14) ?
    H2A N2 H2B . . 117(2) ?
    O1 C1 C2 . . 118.41(15) ?
    O2 C1 O1 . . 119.79(14) ?
    O2 C1 C2 . . 121.77(15) ?
    C3 C2 C7 . . 118.77(14) ?
    C3 C2 C1 . . 120.01(15) ?
    C7 C2 C1 . . 121.09(15) ?
    C2 C3 C4 . . 121.42(16) ?
    C2 C3 H3 . . 119.3 ?
    C4 C3 H3 . . 119.3 ?
    C3 C4 H4 . . 120.6 ?
    C5 C4 C3 . . 118.90(17) ?
    C5 C4 H4 . . 120.6 ?
    O3 C5 C4 . . 123.71(17) ?
    O3 C5 C6 . . 115.79(15) ?
    C4 C5 C6 . . 120.49(15) ?
    C7 C6 C5 . . 119.92(16) ?
    C7 C6 H6 . . 120.0 ?
    C5 C6 H6 . . 120.0 ?
    C2 C7 H7 . . 119.8 ?
    C6 C7 C2 . . 120.36(16) ?
    C6 C7 H7 . . 119.8 ?
    O3 C8 H8A . . 109.5 ?
    O3 C8 H8B . . 109.5 ?
    O3 C8 H8C . . 109.5 ?
    H8A C8 H8B . . 109.5 ?
    H8A C8 H8C . . 109.5 ?
    H8B C8 H8C . . 109.5 ?
    O4 C9 C10 . . 117.72(14) ?
    O5 C9 O4 . . 124.05(14) ?
    O5 C9 C10 . . 118.23(13) ?
    C11 C10 C9 . . 121.43(14) ?
    C11 C10 C15 . . 118.24(15) ?
    C15 C10 C9 . . 120.23(14) ?
    C10 C11 H11 . . 119.1 ?
    C12 C11 C10 . . 121.90(15) ?
    C12 C11 H11 . . 119.1 ?
    C11 C12 C13 . . 118.61(16) ?
    C11 C12 H12 . . 120.7 ?
    C13 C12 H12 . . 120.7 ?
    O6 C13 C14 . . 115.31(13) ?
    O6 C13 C12 . . 124.54(15) ?
    C14 C13 C12 . . 120.15(15) ?
    C13 C14 H14 . . 119.9 ?
    C15 C14 C13 . . 120.10(14) ?
    C15 C14 H14 . . 119.9 ?
    C10 C15 H15 . . 119.6 ?
    C14 C15 C10 . . 120.90(16) ?
    C14 C15 H15 . . 119.6 ?
    O6 C16 H16A . . 109.5 ?
    O6 C16 H16B . . 109.5 ?
    O6 C16 H16C . . 109.5 ?
    H16A C16 H16B . . 109.5 ?
    H16A C16 H16C . . 109.5 ?
    H16B C16 H16C . . 109.5 ?
    N1 C17 C18 . . 122.89(16) ?
    N1 C17 H17 . . 118.6 ?
    C18 C17 H17 . . 118.6 ?
    C17 C18 H18 . . 120.5 ?
    C19 C18 C17 . . 119.09(15) ?
    C19 C18 H18 . . 120.5 ?
    C18 C19 C20 . . 118.15(15) ?
    C18 C19 C22 . . 122.94(15) ?
    C20 C19 C22 . . 118.75(15) ?
    C19 C20 H20 . . 120.6 ?
    C21 C20 C19 . . 118.87(17) ?
    C21 C20 H20 . . 120.6 ?
    N1 C21 C20 . . 123.53(15) ?
    N1 C21 H21 . . 118.2 ?
    C20 C21 H21 . . 118.2 ?
    O7 C22 N2 . . 122.40(15) ?
    O7 C22 C19 . . 119.83(14) ?
    N2 C22 C19 . . 117.72(15) ?
loop_
    _geom_torsion_atom_site_label_1
    _geom_torsion_atom_site_label_2
    _geom_torsion_atom_site_label_3
    _geom_torsion_atom_site_label_4
    _geom_torsion_site_symmetry_1
    _geom_torsion_site_symmetry_2
    _geom_torsion_site_symmetry_3
    _geom_torsion_site_symmetry_4
    _geom_torsion
    _geom_torsion_publ_flag
    O2 Co1 O1 C1 . . . . 0.09(8) ?
    O5 Co1 O1 C1 . . . . 175.24(9) ?
    O8 Co1 O1 C1 . . . . -92.40(9) ?
    O9 Co1 O1 C1 . . . . -27.20(15) ?
    N1 Co1 O1 C1 . . . . 83.91(9) ?
    O1 Co1 O2 C1 . . . . -0.10(8) ?
    O5 Co1 O2 C1 . . . . -12.36(15) ?
    O8 Co1 O2 C1 . . . . 87.75(9) ?
    O9 Co1 O2 C1 . . . . 167.84(9) ?
    N1 Co1 O2 C1 . . . . -99.50(9) ?
    O1 Co1 O5 C9 . . . . 60.93(12) ?
    O2 Co1 O5 C9 . . . . 71.64(17) ?
    O8 Co1 O5 C9 . . . . -28.29(12) ?
    O9 Co1 O5 C9 . . . . -108.57(12) ?
    N1 Co1 O5 C9 . . . . 158.34(12) ?
    O1 Co1 N1 C17 . . . . 75.29(12) ?
    O1 Co1 N1 C21 . . . . -108.72(11) ?
    O2 Co1 N1 C17 . . . . 135.07(12) ?
    O2 Co1 N1 C21 . . . . -48.93(11) ?
    O5 Co1 N1 C17 . . . . -21.65(12) ?
    O5 Co1 N1 C21 . . . . 154.35(11) ?
    O9 Co1 N1 C17 . . . . -129.79(12) ?
    O9 Co1 N1 C21 . . . . 46.21(12) ?
    Co1 O1 C1 O2 . . . . -0.17(14) ?
    Co1 O1 C1 C2 . . . . 177.95(12) ?
    Co1 O2 C1 O1 . . . . 0.16(14) ?
    Co1 O2 C1 C2 . . . . -177.89(13) ?
    C8 O3 C5 C4 . . . . -8.5(2) ?
    C8 O3 C5 C6 . . . . 170.10(14) ?
    Co1 O5 C9 O4 . . . . 19.3(2) ?
    Co1 O5 C9 C10 . . . . -159.84(9) ?
    C16 O6 C13 C12 . . . . 5.3(2) ?
    C16 O6 C13 C14 . . . . -175.44(13) ?
    Co1 N1 C17 C18 . . . . 175.31(11) ?
    C21 N1 C17 C18 . . . . -0.8(2) ?
    Co1 N1 C21 C20 . . . . -173.91(11) ?
    C17 N1 C21 C20 . . . . 2.3(2) ?
    C3 C2 C1 O2 . . . . -173.63(14) ?
    C7 C2 C1 O2 . . . . 10.6(2) ?
    C3 C2 C1 O1 . . . . 8.3(2) ?
    C7 C2 C1 O1 . . . . -167.51(14) ?
    C1 C2 C3 C4 . . . . -173.46(15) ?
    C7 C2 C3 C4 . . . . 2.4(2) ?
    C1 C2 C7 C6 . . . . 173.09(15) ?
    C3 C2 C7 C6 . . . . -2.8(2) ?
    C2 C3 C4 C5 . . . . 0.7(3) ?
    O3 C5 C4 C3 . . . . 175.05(15) ?
    C6 C5 C4 C3 . . . . -3.5(2) ?
    C7 C6 C5 O3 . . . . -175.47(15) ?
    C7 C6 C5 C4 . . . . 3.2(2) ?
    C2 C7 C6 C5 . . . . 0.0(2) ?
    C11 C10 C9 O4 . . . . 5.9(2) ?
    C11 C10 C9 O5 . . . . -174.93(13) ?
    C15 C10 C9 O4 . . . . -170.39(13) ?
    C15 C10 C9 O5 . . . . 8.8(2) ?
    C9 C10 C11 C12 . . . . -174.61(14) ?
    C15 C10 C11 C12 . . . . 1.7(2) ?
    C9 C10 C15 C14 . . . . 174.66(14) ?
    C11 C10 C15 C14 . . . . -1.7(2) ?
    C13 C12 C11 C10 . . . . 0.8(2) ?
    C11 C12 C13 O6 . . . . 175.92(14) ?
    C11 C12 C13 C14 . . . . -3.3(2) ?
    C15 C14 C13 O6 . . . . -175.95(13) ?
    C15 C14 C13 C12 . . . . 3.3(2) ?
    C13 C14 C15 C10 . . . . -0.8(2) ?
    N1 C17 C18 C19 . . . . -1.6(2) ?
    C20 C19 C18 C17 . . . . 2.6(2) ?
    C22 C19 C18 C17 . . . . -172.69(13) ?
    C18 C19 C20 C21 . . . . -1.3(2) ?
    C22 C19 C20 C21 . . . . 174.22(13) ?
    N1 C21 C20 C19 . . . . -1.2(2) ?
    O7 C22 C19 C18 . . . . 151.80(15) ?
    N2 C22 C19 C18 . . . . -25.7(2) ?
    O7 C22 C19 C20 . . . . -23.5(2) ?
    N2 C22 C19 C20 . . . . 158.99(13) ?
loop_
    _geom_hbond_atom_site_label_D
    _geom_hbond_atom_site_label_H
    _geom_hbond_atom_site_label_A
    _geom_hbond_site_symmetry_A
    _geom_hbond_distance_DH
    _geom_hbond_distance_HA
    _geom_hbond_distance_DA
    _geom_hbond_angle_DHA
    _geom_hbond_publ_flag
    N2 H2A O2 1_655 0.79(3) 2.11(3) 2.877(2) 164.0(17) yes
    N2 H2B O1 1_665 0.91(3) 2.16(3) 3.050(2) 167(2) yes
    O8 H81 O4 . 0.83(3) 1.84(3) 2.6577(17) 167(3) yes
    O8 H82 O7 1_445 0.89(2) 1.86(3) 2.7427(16) 172(2) yes
    O9 H91 O6 1_465 0.786(19) 2.078(19) 2.8384(16) 163(2) yes
    O9 H92 O4 1_565 0.91(3) 1.72(3) 2.6307(18) 174.1(15) yes
    C8 H8A O7 2_737 0.96 2.5300 3.466(2) 166 yes
    C16 H16B O4 2_746 0.96 2.5200 3.4752(18) 171 yes
data_global
_journal_date_recd_electronic     2010-06-03
_journal_date_accepted     2010-06-08
_journal_name_full     'Acta Crystallographica, Section E'
_journal_year     2010
_journal_volume     66
_journal_issue      7
_journal_page_first     m784
_journal_page_last     m785
_journal_paper_category     QM
_journal_coeditor_code     CV2727
_publ_contact_author
;
Dr. Tuncer H\"okelek
Hacettepe University,
Department of Physics,
06800 Beytepe
Ankara
Turkey
;
_publ_contact_author_email     merzifon@hacettepe.edu.tr
_publ_contact_author_fax     '90(312)2352550'
_publ_contact_author_phone     '90(312)2977242'
_publ_section_title
;\
Diaqua(isonicotinamide-\k<i>N</i>^1^)(4-methoxybenzoato-\k^2^<i>O</i>,\
<i>O</i>')(4-methoxybenzoato-\k<i>O</i>)cobalt(II)
;
loop_
    _publ_author_name
    _publ_author_address
    'H\"okelek*, Tuncer'
;
Department of Physics,
Hacettepe University,
06800 Beytepe
Ankara
Turkey
;
    'S\"uzen, Yasemin'
;
Department of Chemistry,
Faculty of Science,
Anadolu University,
26470 Yeniba\(glar
Eski\,sehir
Turkey
;
    'Tercan, Bar\?i\,s'
;
Department of Physics,
Karab\"uk University,
78050 Karab\"uk
Turkey
;
    'Tenlik, Erdin\,c'
;
Department of Chemistry,
Kafkas University,
63100 Kars
Turkey
;
    'Necefo\(glu, Hacali'
;
Department of Chemistry,
Kafkas University,
63100 Kars
Turkey
;
