# Supplementary material for: Diaqua­(isonicotinamide-κN 1)(4-meth­oxy­benzoato-κ2 O,O′)(4-meth­oxy­benzoato-κO)cobalt(II)
Source: Acta Crystallogr Sect E Struct Rep Online. 2010 Jun 16;66(Pt 7):m784–5. doi: 10.1107/S160053681002194X (PMC3006852; doi:10.1107/S160053681002194X)
Supplement: Supplementary file 2 [file e-66-0m784-Isup2.hkl]

#
# h,k,l, Fc-squared, Fo-squared, sigma(Fo-squared) and status flag
#
data_I
_shelx_title ' tn4 in P 21'
_shelx_refln_list_code          4
_shelx_F_calc_maximum      125.41
_exptl_crystal_F_000       538.00
_reflns_d_resolution_high  0.7478
 
loop_
 _symmetry_equiv_pos_as_xyz
 'x, y, z'
 '-x, y+1/2, -z'
 
_cell_length_a     8.2666
_cell_length_b     6.8055
_cell_length_c    20.5415
_cell_angle_alpha  90.000
_cell_angle_beta   99.808
_cell_angle_gamma  90.000
 
_shelx_F_squared_multiplier     1.000
 
loop_
 _refln_index_h
 _refln_index_k
 _refln_index_l
 _refln_F_squared_calc
 _refln_F_squared_meas
 _refln_F_squared_sigma
 _refln_observed_status
   7  -6   0      122.20      144.16     21.39 o
   4  -5   0      729.83      731.57     31.51 o
   7  -5   0      371.39      341.22     28.41 o
   8  -5   0      345.18      309.05     28.90 o
   3  -4   0     1381.67     1383.64     55.35 o
   4  -4   0     1018.27     1035.89     41.79 o
   5  -4   0      178.68      184.32     14.53 o
   6  -4   0      363.86      351.58     16.04 o
   7  -4   0     1140.45     1111.48     55.18 o
   8  -4   0       55.52       55.35     14.69 o
   9  -4   0      313.69      338.93     29.39 o
   3  -3   0       73.86       86.53      8.98 o
   4  -3   0      394.81      398.52     18.94 o
   5  -3   0     1056.66     1066.58     43.59 o
   6  -3   0      480.03      465.02     18.87 o
   7  -3   0     1059.40      995.55     33.17 o
   8  -3   0       77.24       87.30      9.85 o
   9  -3   0      255.61      268.56     25.96 o
  10  -3   0      192.21      239.99     26.12 o
   2  -2   0     2011.20     2055.95     76.90 o
   3  -2   0     2650.05     2802.70    109.55 o
   4  -2   0      704.69      724.88     29.71 o
   5  -2   0      868.02      876.48     27.95 o
   6  -2   0     1525.75     1513.92     60.57 o
   7  -2   0       48.55       46.70      7.06 o
   8  -2   0       36.01       34.94      7.26 o
   9  -2   0      417.90      422.51     20.15 o
  10  -2   0       51.50       42.69      9.30 o
   2  -1   0     2361.37     2429.49     83.10 o
   3  -1   0     1747.14     1731.95     35.57 o
   4  -1   0      638.94      623.79     15.64 o
   5  -1   0     1018.15      954.63     21.21 o
   6  -1   0       93.72       93.33      5.96 o
   7  -1   0     1617.61     1612.56     48.39 o
   8  -1   0      328.10      319.70     16.65 o
   9  -1   0      102.48      114.27     11.37 o
  10  -1   0      130.96      135.83     17.63 o
   1   0   0      998.41     1061.42     19.04 o
   2   0   0     6391.81     6629.20    131.19 o
   3   0   0      279.55      299.87      7.89 o
   4   0   0      500.89      478.47     11.97 o
   5   0   0      327.16      332.42      9.78 o
   6   0   0      870.89      884.48     21.20 o
   7   0   0      253.38      259.65      9.64 o
   8   0   0      430.28      421.70     25.80 o
   9   0   0      257.87      264.32     21.39 o
  10   0   0      436.60      445.05     29.88 o
   1   1   0    11565.31    12221.53    224.28 o
   2   1   0     2168.51     2195.52     42.42 o
   3   1   0     1710.20     1695.90     33.00 o
   4   1   0      744.78      718.73     14.71 o
   5   1   0      916.57      866.99     19.33 o
   6   1   0      109.63      111.81      6.97 o
   7   1   0     1543.32     1566.12     32.80 o
   8   1   0      289.51      279.18     21.06 o
   9   1   0      103.11      117.38     15.67 o
  10   1   0      170.90      144.65     18.61 o
   0   2   0     1397.29     1256.78     40.49 o
   1   2   0       54.57       61.84      3.97 o
   2   2   0     2072.70     2077.78     39.74 o
   3   2   0     2922.61     3021.97     56.44 o
   4   2   0      629.79      655.46     15.08 o
   5   2   0      857.18      869.02     19.17 o
   6   2   0     1421.37     1463.59     30.65 o
   7   2   0       28.68       21.52      4.89 o
   8   2   0       40.87       46.94      6.31 o
   9   2   0      394.49      393.79     27.59 o
  10   2   0       83.52       83.75     15.02 o
   1   3   0     1179.77     1161.54     42.20 o
   2   3   0     2110.74     2071.47     40.66 o
   3   3   0       80.98       95.43      4.93 o
   4   3   0      363.05      347.62     10.04 o
   5   3   0     1024.00     1015.00     22.56 o
   6   3   0      497.69      490.52     13.20 o
   7   3   0      988.37      955.78     28.83 o
   8   3   0       75.74       95.76     11.84 o
   9   3   0      288.39      324.40     24.49 o
  10   3   0      196.11      219.91     22.37 o
   0   4   0      457.95      399.66     17.80 o
   1   4   0      568.45      626.10     17.49 o
   2   4   0       79.13       90.85      6.18 o
   3   4   0     1463.43     1402.88     34.05 o
   4   4   0      974.81      968.89     22.10 o
   5   4   0      204.08      200.51      8.16 o
   6   4   0      343.53      332.35     10.93 o
   7   4   0     1105.84     1051.09     35.26 o
   8   4   0       46.88       56.42      7.61 o
   9   4   0      303.03      334.85     26.12 o
   1   5   0      847.76      821.61     35.51 o
   2   5   0     1506.75     1482.49     36.71 o
   3   5   0      303.01      295.24     12.24 o
   4   5   0      643.09      624.79     19.62 o
   5   5   0     1055.81     1030.73     27.93 o
   6   5   0      257.86      248.35     12.67 o
   7   5   0      392.39      397.93     16.67 o
   8   5   0      376.22      398.51     17.33 o
   9   5   0       57.46       66.28     15.02 o
   0   6   0      976.57      941.04     37.06 o
   1   6   0      598.17      580.09     18.47 o
   2   6   0      484.32      491.18     16.74 o
   3   6   0      100.92      111.55     14.29 o
   4   6   0      584.99      584.83     19.10 o
   5   6   0       17.15       24.58      5.71 o
   6   6   0      289.74      265.95     17.96 o
   7   6   0      127.94      132.08     14.69 o
   8   6   0       34.15       37.71     10.29 o
   1   7   0      291.80      297.22     13.33 o
   2   7   0      287.50      273.31     12.93 o
   3   7   0       16.84       19.02      5.96 o
   4   7   0      330.25      375.61     15.58 o
   5   7   0      359.70      379.75     22.53 o
   6   7   0      129.28      136.98     15.18 o
   0   8   0      679.00      653.37     31.84 o
   1   8   0       39.16       40.29      7.33 o
   2   8   0      201.90      182.53     11.78 o
   3   8   0      197.14      215.94     12.64 o
   4   8   0      295.82      325.30     15.41 o
   5   8   0      357.36      391.66     24.65 o
   1   9   0      209.79      239.16     14.37 o
  -7  -6   1      279.56      286.36     26.45 o
   7  -6   1       77.81       84.90     17.80 o
  -8  -5   1      193.05      203.10     23.18 o
  -7  -5   1      304.92      307.42     26.45 o
  -5  -5   1      265.57      279.67     18.61 o
  -4  -5   1       39.06       41.31      8.65 o
   3  -5   1        5.38        1.96      6.37 o
   7  -5   1      194.35      213.55     21.88 o
   8  -5   1       19.00       26.12     13.55 o
  -9  -4   1       89.73       74.45     17.63 o
  -8  -4   1      750.46      699.41     42.28 o
  -7  -4   1       76.50       91.95     10.12 o
  -6  -4   1      366.48      368.45     16.78 o
  -5  -4   1      588.09      610.60     28.73 o
  -4  -4   1      104.51      110.85     11.59 o
  -3  -4   1      168.29      164.89     12.73 o
   3  -4   1      412.92      417.46     20.24 o
   4  -4   1      341.18      379.26     18.78 o
   5  -4   1      832.16      816.63     36.08 o
   6  -4   1       62.68       57.30      9.31 o
   7  -4   1      389.50      385.79     28.24 o
   8  -4   1      229.04      228.89     23.35 o
   9  -4   1       13.54        8.33     12.57 o
 -10  -3   1      146.75      153.79     23.02 o
  -9  -3   1       68.40       61.94     12.65 o
  -8  -3   1      228.19      223.36     14.25 o
  -7  -3   1      764.99      760.08     28.31 o
  -6  -3   1      561.46      574.58     21.64 o
  -5  -3   1      108.55       96.23      8.47 o
  -4  -3   1      487.96      504.97     25.14 o
  -3  -3   1     1193.71     1119.48     43.10 o
   3  -3   1     2507.68     2574.95     96.00 o
   4  -3   1       36.73       29.71      6.04 o
   5  -3   1      143.51      144.16     12.41 o
   6  -3   1      252.33      263.43     13.34 o
   7  -3   1      610.96      588.35     22.36 o
   8  -3   1       58.49       43.62      7.85 o
   9  -3   1      303.72      311.67     26.61 o
  10  -3   1       66.89       57.63     16.82 o
 -10  -2   1        3.07        8.13      7.29 o
  -9  -2   1       47.48       61.68      9.25 o
  -8  -2   1      187.44      196.46     13.17 o
  -7  -2   1      458.49      459.26     19.48 o
  -6  -2   1       16.85       20.67      5.48 o
  -5  -2   1      893.78      876.52     28.94 o
  -4  -2   1      933.83      967.77     21.38 o
  -3  -2   1      615.20      658.76     26.77 o
   2  -2   1      321.86      307.91     12.90 o
   3  -2   1     1666.65     1841.42     68.90 o
   4  -2   1     2104.07     2169.59     52.23 o
   5  -2   1      311.07      306.18     12.83 o
   6  -2   1      304.99      313.83     14.27 o
   7  -2   1      551.18      536.04     20.13 o
   8  -2   1      379.25      386.53     17.80 o
   9  -2   1      138.34      132.30     12.03 o
  10  -2   1      110.54      113.96     19.26 o
 -10  -1   1      204.89      209.14     20.24 o
  -9  -1   1       81.87       83.98     10.27 o
  -8  -1   1      148.72      123.66     10.85 o
  -7  -1   1      871.93      846.40     29.50 o
  -6  -1   1      171.53      164.30      7.18 o
  -5  -1   1      648.28      687.11     16.35 o
  -4  -1   1      590.19      573.67     12.69 o
  -3  -1   1     1543.09     1521.05     31.35 o
  -2  -1   1      859.56      882.31     22.97 o
  -1  -1   1     1960.10     2054.48     67.10 o
   0  -1   1     1700.03     1694.87     45.55 o
   1  -1   1     1137.00     1198.85     28.96 o
   2  -1   1     4257.97     4224.72    103.04 o
   3  -1   1     7181.89     7708.54    170.33 o
   4  -1   1      790.57      806.60     18.34 o
   5  -1   1      413.07      423.79     11.89 o
   6  -1   1      435.27      436.91     13.15 o
   7  -1   1      276.46      266.20     10.04 o
   8  -1   1      228.00      233.38     13.77 o
   9  -1   1      745.65      736.55     28.44 o
  10  -1   1        8.95        8.80      7.37 o
 -10   0   1      140.22      173.22     19.26 o
  -9   0   1       77.03       67.43     12.73 o
  -8   0   1      991.67      936.47     44.57 o
  -7   0   1      332.80      325.60     10.89 o
  -6   0   1      146.23      157.47      6.93 o
  -5   0   1     3457.58     3491.25     71.45 o
  -4   0   1     1008.34     1095.89     23.89 o
  -3   0   1      115.35      124.73      4.37 o
  -2   0   1       63.40       67.28      4.11 o
  -1   0   1     1078.69     1144.60     20.42 o
   0   0   1      377.81      391.66      8.98 o
   1   0   1     3041.12     3223.07     62.77 o
   2   0   1    13541.13    14226.57    281.59 o
   3   0   1       68.98       76.66      3.72 o
   4   0   1     1017.21     1023.41     22.76 o
   5   0   1      313.52      314.32      9.51 o
   6   0   1       42.78       45.70      4.33 o
   7   0   1      339.67      333.09     11.17 o
   8   0   1      459.90      443.86     24.16 o
   9   0   1       21.85       20.90      8.98 o
  10   0   1      261.18      271.18     22.69 o
 -10   1   1      242.58      211.75     20.90 o
  -9   1   1      104.22      119.67     16.00 o
  -8   1   1      148.83      148.40     15.51 o
  -7   1   1      871.27      885.28     25.10 o
  -6   1   1      188.86      174.06      6.47 o
  -5   1   1      628.37      670.32     14.98 o
  -4   1   1      461.87      455.97     11.33 o
  -3   1   1     1482.41     1486.90     29.05 o
  -2   1   1      881.99      909.72     17.70 o
  -1   1   1     2062.97     2045.49     33.23 o
   0   1   1     1707.18     1777.61     37.81 o
   1   1   1     1067.07     1166.93     22.49 o
   2   1   1     4394.00     4522.79     72.99 o
   3   1   1     6675.52     7061.70    135.36 o
   4   1   1      777.67      787.81     17.01 o
   5   1   1      425.15      438.23     11.00 o
   6   1   1      514.42      515.35     12.54 o
   7   1   1      279.65      272.82      9.17 o
   8   1   1      231.74      222.20     18.78 o
   9   1   1      761.65      764.88     40.00 o
  10   1   1       14.54       26.45     10.78 o
 -10   2   1        3.19        2.45      8.98 o
  -9   2   1       37.26       48.16     11.75 o
  -8   2   1      235.80      198.69     17.80 o
  -7   2   1      485.66      509.55     17.31 o
  -6   2   1       16.29       23.33      3.51 o
  -5   2   1      930.91      944.36     19.92 o
  -4   2   1      875.78      890.86     19.51 o
  -3   2   1      575.64      591.34     13.39 o
  -2   2   1      439.87      412.80      9.56 o
  -1   2   1      620.18      595.52     12.57 o
   0   2   1      195.87      175.49      6.06 o
   1   2   1     1808.69     1784.25     40.00 o
   2   2   1      266.44      246.70      7.07 o
   3   2   1     1692.74     1819.00     35.83 o
   4   2   1     2006.62     2023.93     40.88 o
   5   2   1      267.08      264.50      8.63 o
   6   2   1      307.72      307.70      9.76 o
   7   2   1      448.58      448.87     13.22 o
   8   2   1      343.85      346.96     14.83 o
   9   2   1      148.23      141.71     16.65 o
  10   2   1       89.76      100.08     16.49 o
 -10   3   1      150.96      158.85     19.26 o
  -9   3   1       71.63       58.77     13.06 o
  -8   3   1      227.52      237.99     13.96 o
  -7   3   1      871.04      848.58     25.26 o
  -6   3   1      547.82      570.36     14.56 o
  -5   3   1      100.15      105.09      6.57 o
  -4   3   1      541.62      547.78     13.22 o
  -3   3   1     1106.05     1032.90     22.15 o
  -2   3   1      135.23      146.87      5.52 o
  -1   3   1      367.31      344.80     10.50 o
   0   3   1       52.05       83.93      5.13 o
   1   3   1     1321.69     1303.33     30.77 o
   2   3   1     1074.64     1029.69     37.06 o
   3   3   1     2592.88     2573.50     50.12 o
   4   3   1       47.06       48.46      4.09 o
   5   3   1      182.70      178.13      7.28 o
   6   3   1      267.85      278.23      9.55 o
   7   3   1      565.01      541.31     19.41 o
   8   3   1       46.09       50.95      8.41 o
   9   3   1      233.57      226.93     21.39 o
  10   3   1       91.52       76.73     15.18 o
  -9   4   1      115.46      107.75     16.65 o
  -8   4   1      754.02      704.39     23.97 o
  -7   4   1       66.12       90.18     10.29 o
  -6   4   1      377.14      375.98     14.87 o
  -5   4   1      558.25      569.70     14.98 o
  -4   4   1      117.99      120.07      6.25 o
  -3   4   1      141.42      125.58      6.22 o
  -2   4   1     2040.42     2059.17     39.30 o
  -1   4   1      932.97      897.32     23.09 o
   0   4   1     1041.83     1150.45     28.57 o
   1   4   1      676.96      681.40     18.64 o
   2   4   1      486.52      465.45     14.26 o
   3   4   1      403.10      410.19     13.39 o
   4   4   1      326.48      321.91     10.41 o
   5   4   1      838.08      818.43     19.61 o
   6   4   1       60.90       57.45      5.46 o
   7   4   1      388.78      396.10     16.20 o
   8   4   1      207.15      210.64     12.32 o
   9   4   1       15.34       13.06      9.63 o
  -9   5   1       58.53       71.35     15.18 o
  -8   5   1      192.84      183.05     12.04 o
  -7   5   1      316.01      331.54     16.57 o
  -6   5   1      413.80      434.94     17.10 o
  -5   5   1      276.53      276.49     10.12 o
  -4   5   1       29.45       30.38      5.06 o
  -3   5   1      982.57      972.53     26.09 o
  -2   5   1      160.78      162.08      8.60 o
  -1   5   1     1518.85     1592.35     39.02 o
   0   5   1     1020.24      965.99     27.75 o
   1   5   1       90.60       84.66      6.69 o
   2   5   1      269.34      266.93     14.53 o
   3   5   1       22.93       28.09      4.97 o
   4   5   1     1272.27     1219.02     32.33 o
   5   5   1       29.62       30.66      5.46 o
   6   5   1      393.53      380.16     14.66 o
   7   5   1      177.38      187.41     11.88 o
   8   5   1       10.30       16.41      6.20 o
   9   5   1      179.36      189.22     21.71 o
  -8   6   1      301.00      280.81     19.75 o
  -7   6   1      236.61      246.20     18.12 o
  -6   6   1      123.67      131.10     12.90 o
  -5   6   1      603.18      596.37     19.51 o
  -4   6   1      222.61      207.41     10.73 o
  -3   6   1      603.17      616.49     19.51 o
  -2   6   1      168.06      166.65      9.46 o
  -1   6   1      331.37      366.86     14.02 o
   0   6   1      258.64      243.12     11.14 o
   1   6   1      286.59      292.15     17.63 o
   2   6   1      542.35      551.55     22.45 o
   3   6   1      611.24      593.89     19.11 o
   4   6   1      459.38      463.97     16.68 o
   5   6   1      445.41      417.97     15.81 o
   6   6   1       23.15       35.43      8.82 o
   7   6   1       90.81      102.04     13.06 o
   8   6   1       42.18       48.49     10.78 o
  -7   7   1      272.14      285.38     20.41 o
  -6   7   1      179.88      191.18     16.65 o
  -5   7   1       62.19       69.22     11.59 o
  -4   7   1      296.90      304.83     13.74 o
  -3   7   1      182.46      176.07     10.62 o
  -2   7   1       41.62       42.23      6.50 o
  -1   7   1      166.64      162.82     10.21 o
   0   7   1      183.23      188.31     10.79 o
   1   7   1       13.13        9.47      5.08 o
   2   7   1       62.81       65.37      7.50 o
   3   7   1      581.01      584.74     19.97 o
   4   7   1       27.18       24.01      6.12 o
   5   7   1      283.42      293.06     13.97 o
   6   7   1      120.32      126.04     15.02 o
  -5   8   1      188.77      177.46     16.98 o
  -4   8   1       93.46      101.86     10.04 o
  -3   8   1      101.68       82.45      9.06 o
  -2   8   1      176.54      187.72     11.94 o
  -1   8   1       41.64       53.40      7.85 o
   0   8   1       41.92       49.55      7.68 o
   1   8   1      131.11      141.91     11.13 o
   2   8   1       67.91       72.14      8.59 o
   3   8   1        7.88        5.93      5.84 o
   4   8   1      246.07      259.95     13.97 o
   5   8   1       95.84       77.39     13.22 o
  -1   9   1      215.59      223.78     13.85 o
   0   9   1      194.37      214.59     15.26 o
   1   9   1       43.72       55.63      8.83 o
  -7  -6   2      271.21      248.81     24.98 o
  -8  -5   2      355.18      370.28     30.86 o
  -7  -5   2       93.04       74.61     15.35 o
  -6  -5   2      230.02      227.10     21.39 o
  -5  -5   2     1616.03     1613.51     62.69 o
  -4  -5   2     1366.95     1343.15     56.49 o
   7  -5   2      156.46      167.02     22.04 o
   8  -5   2      244.02      258.77     25.96 o
  -9  -4   2       93.21      103.02     19.10 o
  -8  -4   2       65.42       62.53     15.02 o
  -7  -4   2      536.15      529.40     22.43 o
  -6  -4   2      812.95      798.42     28.15 o
  -5  -4   2       90.69       96.81     11.75 o
  -4  -4   2     1641.73     1647.14     66.77 o
   3  -4   2      431.49      439.99     22.20 o
   4  -4   2      521.04      549.54     24.16 o
   5  -4   2       28.78       29.71      7.02 o
   7  -4   2       90.87       94.53     16.49 o
   8  -4   2      187.77      192.16     21.71 o
   9  -4   2      138.12      135.83     21.39 o
 -10  -3   2      270.31      352.48     30.37 o
  -9  -3   2       76.66       69.14     12.98 o
  -8  -3   2      163.68      186.37     13.01 o
  -7  -3   2      381.61      366.20     17.13 o
  -6  -3   2      108.69      105.87      9.34 o
  -5  -3   2      708.49      708.65     25.19 o
  -4  -3   2      416.63      414.52     20.90 o
  -3  -3   2      275.62      266.28     15.67 o
   2  -3   2      302.43      292.56     14.69 o
   3  -3   2      822.12      845.86     33.80 o
   4  -3   2     1028.59      997.69     39.35 o
   5  -3   2      486.15      492.89     24.82 o
   6  -3   2      360.61      359.01     16.12 o
   7  -3   2      464.37      426.84     18.46 o
   8  -3   2      125.30      148.89     18.61 o
   9  -3   2       10.66       12.90     11.75 o
  10  -3   2       67.73       65.47     17.31 o
 -10  -2   2       54.28       47.64     10.86 o
  -9  -2   2      165.50      168.23     13.20 o
  -8  -2   2      156.01      148.85     11.74 o
  -7  -2   2      376.91      349.82     16.43 o
  -6  -2   2      285.51      249.52     12.62 o
  -5  -2   2      144.60      140.41      9.20 o
  -4  -2   2     3253.78     3376.04     69.60 o
  -3  -2   2     3357.18     3508.64    133.22 o
  -1  -2   2      675.99      683.74     26.29 o
   2  -2   2     5632.57     6031.03    213.55 o
   3  -2   2     3252.01     3432.24    120.81 o
   4  -2   2      855.61      895.15     23.31 o
   5  -2   2     1182.05     1223.30     27.90 o
   6  -2   2     1689.22     1647.09     49.50 o
   7  -2   2      350.19      363.16     16.13 o
   8  -2   2       86.47       77.17      9.09 o
   9  -2   2      821.81      772.51     28.87 o
  10  -2   2      102.76       92.08     18.12 o
 -10  -1   2       14.06        8.49      8.98 o
  -9  -1   2      695.15      686.54     27.02 o
  -8  -1   2      448.81      447.68     19.79 o
  -7  -1   2      562.59      552.56     20.98 o
  -6  -1   2     1777.29     1723.97     39.16 o
  -5  -1   2     1529.09     1517.62     31.46 o
  -4  -1   2      269.13      265.65      8.07 o
  -3  -1   2     1116.17     1169.83     26.03 o
  -1  -1   2     6588.32     6768.58    164.47 o
   0  -1   2     1543.36     1601.46     42.02 o
   1  -1   2     2393.24     2488.61     52.42 o
   2  -1   2     9161.60     9588.84    178.76 o
   3  -1   2     1653.55     1736.77     43.32 o
   4  -1   2     6387.00     6563.12    132.51 o
   5  -1   2      221.76      213.64      7.80 o
   6  -1   2      390.88      378.43     11.51 o
   7  -1   2     1353.74     1297.98     31.30 o
   8  -1   2      883.22      853.08     30.68 o
   9  -1   2       62.92       67.42      9.38 o
  10  -1   2      305.50      305.42     20.82 o
 -10   0   2     1074.95     1115.40     54.69 o
  -9   0   2      286.95      266.77     21.55 o
  -8   0   2       69.97       84.57     13.06 o
  -7   0   2        2.60        1.31      5.88 o
  -6   0   2      237.01      240.04      8.38 o
  -5   0   2      881.39      903.18     20.58 o
  -4   0   2       44.60       47.63      3.19 o
  -3   0   2     2911.36     2964.17     59.72 o
  -2   0   2        0.10        0.58      2.25 o
  -1   0   2     1005.91     1032.65     17.34 o
   0   0   2     8935.89     8913.68    146.13 o
   1   0   2     1176.68     1222.71     21.04 o
   2   0   2       48.46       61.23      3.17 o
   3   0   2     1500.77     1494.77     31.47 o
   4   0   2      688.92      672.58     16.00 o
   5   0   2      445.69      448.92     13.07 o
   6   0   2      590.83      607.76     15.99 o
   7   0   2       64.46       70.36      5.75 o
   8   0   2      273.15      290.22     11.27 o
   9   0   2      332.77      309.71     23.02 o
  10   0   2        1.46        6.04      9.31 o
 -10   1   2       16.50       19.10     10.45 o
  -9   1   2      681.89      651.57     37.06 o
  -8   1   2      465.96      478.35     27.92 o
  -7   1   2      509.51      498.45     16.83 o
  -6   1   2     1913.87     1924.89     36.36 o
  -5   1   2     1398.11     1382.37     28.71 o
  -4   1   2      315.40      325.76      7.61 o
  -3   1   2     1145.36     1211.22     23.15 o
  -2   1   2      225.59      245.85      5.87 o
  -1   1   2     6712.39     6838.15    109.11 o
   0   1   2     1595.36     1655.28     26.29 o
   1   1   2     2527.72     2666.99     43.75 o
   2   1   2     9031.80     9371.46    155.00 o
   3   1   2     1738.80     1823.87     34.77 o
   4   1   2     6540.13     6686.22    123.20 o
   5   1   2      225.71      215.10      7.33 o
   6   1   2      368.12      350.33     10.51 o
   7   1   2     1480.69     1421.29     29.24 o
   8   1   2      911.76      899.13     26.87 o
   9   1   2       61.35       48.16     12.08 o
  10   1   2      306.57      323.42     25.31 o
 -10   2   2       52.36       48.65     12.90 o
  -9   2   2      172.33      164.89     17.80 o
  -8   2   2      144.10      145.30     16.16 o
  -7   2   2      364.58      368.56     18.12 o
  -6   2   2      236.97      224.03      7.77 o
  -5   2   2      151.62      152.68      5.81 o
  -4   2   2     3076.32     3260.34     62.73 o
  -3   2   2     3449.64     3641.06     67.81 o
  -2   2   2       60.70       65.61      2.51 o
  -1   2   2      686.57      689.55     12.25 o
   0   2   2     1234.45     1161.00     26.72 o
   1   2   2      726.28      728.03     14.55 o
   2   2   2     5686.37     5904.93     97.84 o
   3   2   2     3121.49     3255.45     55.36 o
   4   2   2      815.64      859.08     19.15 o
   5   2   2     1202.04     1224.16     26.01 o
   6   2   2     1710.23     1682.87     34.71 o
   7   2   2      314.58      324.62     10.92 o
   8   2   2       66.20       71.16      7.68 o
   9   2   2      726.46      655.00     39.02 o
  10   2   2       97.77       97.79     16.49 o
 -10   3   2      274.84      324.24     26.77 o
  -9   3   2      115.95      113.14     16.16 o
  -8   3   2      141.49      150.69     16.98 o
  -7   3   2      372.21      365.06     20.82 o
  -6   3   2      133.12      117.02     10.61 o
  -5   3   2      770.36      777.47     17.29 o
  -4   3   2      388.04      388.48     10.34 o
  -3   3   2      270.60      260.83      7.74 o
  -2   3   2     3394.31     3422.97     56.27 o
  -1   3   2       72.41       79.06      5.11 o
   0   3   2     1721.37     1845.45     42.19 o
   1   3   2      819.53      744.18     19.16 o
   2   3   2      342.23      313.56      8.05 o
   3   3   2      815.67      831.20     18.65 o
   4   3   2      957.29      946.44     21.25 o
   5   3   2      542.46      532.73     13.91 o
   6   3   2      374.21      391.25     11.71 o
   7   3   2      449.97      417.23     16.40 o
   8   3   2       94.75      115.39     18.04 o
   9   3   2        9.70       17.63      9.96 o
  10   3   2       39.02       29.71     12.24 o
  -9   4   2       71.93       86.20     15.35 o
  -8   4   2       75.01       76.41      8.24 o
  -7   4   2      597.71      582.61     19.93 o
  -6   4   2      826.22      792.93     24.67 o
  -5   4   2       96.23      104.72      6.20 o
  -4   4   2     1696.23     1678.22     34.32 o
  -3   4   2     2580.24     2538.83     50.01 o
  -2   4   2       73.87       77.37      4.07 o
  -1   4   2      346.45      336.84     11.31 o
   0   4   2      901.82      869.81     22.63 o
   1   4   2      187.21      192.66      8.35 o
   2   4   2     1574.87     1514.16     36.54 o
   3   4   2      555.39      535.00     15.64 o
   4   4   2      480.42      490.53     17.55 o
   5   4   2       22.99       29.54      4.41 o
   6   4   2     1249.54     1198.04     27.17 o
   7   4   2       95.11       94.71      8.79 o
   8   4   2      153.08      153.19     11.45 o
   9   4   2      128.00      139.10     18.78 o
  -9   5   2      147.89      153.96     20.24 o
  -8   5   2      400.97      425.26     17.77 o
  -7   5   2       75.45       69.84      8.00 o
  -6   5   2      218.39      223.30     11.81 o
  -5   5   2     1462.65     1448.97     32.09 o
  -4   5   2     1366.81     1365.80     53.63 o
  -3   5   2      995.35     1020.71     27.01 o
  -2   5   2     1630.05     1566.85     38.44 o
  -1   5   2      533.88      533.64     16.62 o
   0   5   2     1099.03     1169.06     30.07 o
   1   5   2      922.93      889.01     24.19 o
   2   5   2      343.49      343.03     13.96 o
   3   5   2      559.96      561.91     17.72 o
   4   5   2      522.48      520.13     17.08 o
   5   5   2       88.67       88.40      7.79 o
   6   5   2      122.58      114.67      8.71 o
   7   5   2      172.17      171.59     14.53 o
   8   5   2      249.87      250.61     18.12 o
  -8   6   2      106.14      150.04     15.84 o
  -7   6   2      242.08      263.18     18.12 o
  -6   6   2      393.42      369.95     21.06 o
  -5   6   2      164.89      160.65     13.88 o
  -4   6   2      504.68      543.86     23.67 o
  -3   6   2      162.36      174.71      9.64 o
  -2   6   2      424.99      447.59     15.70 o
  -1   6   2      910.89      897.53     25.33 o
   0   6   2      338.84      368.40     13.97 o
   1   6   2      453.58      423.67     15.29 o
   2   6   2      297.89      290.25     15.35 o
   3   6   2      693.04      681.34     21.71 o
   4   6   2      169.63      170.14     10.15 o
   5   6   2       86.45       94.05      8.54 o
   6   6   2      176.06      184.65     15.35 o
   7   6   2       29.67       25.80      8.98 o
   8   6   2      100.52      132.89     15.84 o
  -7   7   2      120.60      118.53     14.86 o
  -6   7   2       12.48       16.00      8.33 o
  -5   7   2      904.89      914.59     39.51 o
  -4   7   2       43.61       43.74      6.75 o
  -3   7   2      212.95      226.64     11.89 o
  -2   7   2      416.47      419.69     16.21 o
  -1   7   2       73.74       66.10      7.44 o
   0   7   2       77.03       83.60      8.14 o
   1   7   2      403.64      405.22     15.76 o
   2   7   2      664.56      592.22     20.14 o
   3   7   2       90.44       86.94      8.48 o
   4   7   2      183.15      194.79     13.31 o
   5   7   2      196.03      215.53     12.41 o
   6   7   2       44.58       72.65     12.41 o
  -5   8   2      107.01      129.96     16.16 o
  -4   8   2      126.40      149.71     16.82 o
  -3   8   2      110.49      113.57     10.39 o
  -2   8   2       22.21       16.61      6.12 o
  -1   8   2      102.29      105.29      9.75 o
   0   8   2      165.75      181.16     12.33 o
   1   8   2       28.42       27.70      6.69 o
   2   8   2      149.53      155.97     18.29 o
   3   8   2      257.34      264.33     13.91 o
   4   8   2       19.50       25.44      7.08 o
  -1   9   2      145.94      141.46     11.94 o
   0   9   2       88.43       93.96     10.39 o
   1   9   2      236.71      229.38     14.13 o
  -6  -7   3      158.65      170.12     22.86 o
  -7  -6   3       54.08       68.57     16.00 o
  -6  -6   3      292.93      303.18     24.98 o
  -4  -6   3       56.78       66.45     11.59 o
  -8  -5   3      185.24      185.79     22.69 o
  -7  -5   3      329.80      319.67     26.61 o
  -6  -5   3     1130.69     1080.35     36.75 o
  -5  -5   3      523.84      517.05     28.41 o
  -4  -5   3     1819.22     1834.07     74.12 o
   8  -5   3      156.49      143.02     21.88 o
  -9  -4   3      173.29      183.34     23.02 o
  -8  -4   3      346.07      349.04     18.53 o
  -7  -4   3      119.28       94.65     10.15 o
  -6  -4   3      150.66      153.07     11.51 o
  -5  -4   3      704.11      706.22     27.22 o
  -4  -4   3      920.24      901.36     39.51 o
   4  -4   3      385.45      387.42     17.80 o
   7  -4   3      378.10      376.32     27.75 o
   8  -4   3      173.37      168.98     21.06 o
   9  -4   3        5.68       -0.33     12.41 o
 -10  -3   3      358.34      369.16     20.55 o
  -9  -3   3       26.57       30.48      8.00 o
  -8  -3   3       91.89       96.77     11.59 o
  -7  -3   3      236.28      240.09     13.97 o
  -6  -3   3      107.84      109.91      9.52 o
  -5  -3   3      186.32      195.35     10.99 o
  -4  -3   3      445.59      431.70     15.99 o
  -3  -3   3      340.30      333.22     19.10 o
   2  -3   3     1754.54     1842.56     71.51 o
   3  -3   3     1038.38     1061.36     43.26 o
   4  -3   3       85.59      103.83      8.98 o
   5  -3   3      758.36      752.14     32.98 o
   6  -3   3      832.10      895.65     36.90 o
   7  -3   3       94.87       94.69     15.18 o
   8  -3   3      403.26      384.48     29.71 o
   9  -3   3      190.06      183.83     22.20 o
 -10  -2   3        1.05        3.12      6.91 o
  -9  -2   3       95.22      109.19     11.53 o
  -8  -2   3      439.17      439.86     19.94 o
  -7  -2   3       64.99       73.65      8.50 o
  -6  -2   3      133.72      144.85     10.29 o
  -5  -2   3      364.49      355.78     14.48 o
  -4  -2   3      269.61      312.30      9.19 o
  -3  -2   3     3460.41     3575.80     74.72 o
  -1  -2   3     1151.62     1178.42     40.65 o
   0  -2   3      242.80      241.95     13.22 o
   2  -2   3     1941.49     2062.23     49.12 o
   3  -2   3     1489.75     1562.56     41.14 o
   4  -2   3     1082.76      998.05     25.82 o
   5  -2   3      166.12      171.06      7.45 o
   6  -2   3     1010.50     1011.31     32.51 o
   7  -2   3      339.20      336.47     15.90 o
   8  -2   3       98.30       93.84      9.81 o
   9  -2   3      219.53      215.99     22.86 o
  10  -2   3      394.97      435.74     32.33 o
 -10  -1   3      300.32      308.24     24.33 o
  -9  -1   3       66.16       78.36     13.47 o
  -8  -1   3      391.53      377.85     17.81 o
  -7  -1   3     1003.52      979.15     31.68 o
  -6  -1   3      566.23      557.68     14.09 o
  -5  -1   3       24.50       25.33      4.78 o
  -4  -1   3      121.83       96.18      6.75 o
  -3  -1   3      101.36       79.02      8.49 o
  -2  -1   3     1763.27     1780.32     32.69 o
  -1  -1   3     7486.00     7487.26    156.30 o
   0  -1   3      970.69     1040.67     27.41 o
   1  -1   3     4773.98     4980.73    100.90 o
   2  -1   3     1089.30     1161.43     21.99 o
   3  -1   3     5424.46     5667.50    105.35 o
   4  -1   3      444.32      457.95     11.17 o
   5  -1   3     1789.90     1774.48     38.95 o
   6  -1   3      369.70      394.83     12.55 o
   7  -1   3      728.13      716.32     18.81 o
   8  -1   3      370.35      381.38     17.87 o
   9  -1   3      143.80      140.77     12.23 o
  10  -1   3       86.43       87.28     11.00 o
 -11   0   3       70.16       65.47     14.86 o
 -10   0   3        3.81        6.37      9.14 o
  -9   0   3      770.48      756.39     40.00 o
  -8   0   3     1397.62     1428.37     62.69 o
  -7   0   3       69.27       80.00     11.43 o
  -6   0   3     1106.61     1126.71     29.44 o
  -5   0   3     1044.61     1003.09     22.45 o
  -4   0   3      100.83      104.56      4.45 o
  -3   0   3      138.60      141.59      5.34 o
  -2   0   3      627.42      651.74     16.22 o
  -1   0   3        4.12        5.46      0.82 o
   0   0   3     2257.23     2213.27     36.68 o
   1   0   3     6635.08     6754.23    115.33 o
   2   0   3     1040.75     1017.11     21.37 o
   3   0   3      105.82      125.57      4.40 o
   4   0   3      173.59      135.07      5.80 o
   5   0   3      735.61      748.96     18.23 o
   6   0   3       49.82       55.71      4.96 o
   7   0   3        2.68        1.14      2.90 o
   8   0   3      527.20      518.75     13.08 o
   9   0   3       83.92       87.83     14.04 o
  10   0   3      122.95      113.47     16.65 o
 -10   1   3      300.97      291.26     24.33 o
  -9   1   3       91.58       88.32     14.20 o
  -8   1   3      389.10      352.32     23.84 o
  -7   1   3      813.30      832.63     42.77 o
  -6   1   3      508.43      526.49     12.58 o
  -5   1   3       21.65       24.23      2.48 o
  -4   1   3       86.38       61.26      3.38 o
  -3   1   3      144.73      122.29      3.67 o
  -2   1   3     1755.28     1790.83     29.23 o
  -1   1   3     7739.20     7825.55    122.65 o
   0   1   3     1013.35     1071.33     15.95 o
   1   1   3     4751.65     5033.82     73.72 o
   2   1   3     1279.44     1336.68     21.89 o
   3   1   3     5312.41     5407.82     91.36 o
   4   1   3      441.29      455.50     10.15 o
   5   1   3     1894.09     1835.38     36.35 o
   6   1   3      451.45      456.14     12.13 o
   7   1   3      697.74      687.19     17.54 o
   8   1   3      384.18      389.86     15.65 o
   9   1   3      147.96      146.12     17.14 o
  10   1   3       95.46       97.47     16.33 o
 -10   2   3        1.04        0.00      8.33 o
  -9   2   3       68.02       66.12     13.22 o
  -8   2   3      460.18      468.89     28.08 o
  -7   2   3       73.05       76.19      6.67 o
  -6   2   3      160.86      177.58     12.82 o
  -5   2   3      337.68      334.06      8.96 o
  -4   2   3      261.55      299.68      8.03 o
  -3   2   3     3498.02     3608.51     67.25 o
  -2   2   3      362.13      369.27      7.31 o
  -1   2   3     1057.98     1048.48     18.42 o
   0   2   3      312.77      314.77      8.71 o
   1   2   3     3196.85     3192.64     52.18 o
   2   2   3     1812.26     1962.78     33.24 o
   3   2   3     1618.05     1694.71     29.00 o
   4   2   3     1051.46      958.99     21.21 o
   5   2   3      160.92      159.04      6.91 o
   6   2   3     1024.86     1017.09     23.00 o
   7   2   3      347.34      349.42     11.23 o
   8   2   3       69.47       71.48      7.88 o
   9   2   3      228.10      211.42     19.92 o
  10   2   3      353.82      381.70     28.90 o
 -10   3   3      377.52      399.01     28.90 o
  -9   3   3       38.85       43.92     12.08 o
  -8   3   3       70.62       61.71     12.41 o
  -7   3   3      289.54      276.85     14.53 o
  -6   3   3       89.76      106.66      7.73 o
  -5   3   3      172.67      184.37      8.09 o
  -4   3   3      402.59      385.58     10.34 o
  -3   3   3      380.64      353.41      9.25 o
  -2   3   3      411.94      413.31      8.54 o
  -1   3   3     1502.05     1539.07     29.61 o
   0   3   3     3359.26     3626.06     79.94 o
   1   3   3     1530.40     1693.11     39.25 o
   2   3   3     1900.18     1960.80     32.67 o
   3   3   3     1161.59     1151.65     27.94 o
   4   3   3       82.19       87.30      5.45 o
   5   3   3      775.46      770.48     18.44 o
   6   3   3      766.04      786.99     19.67 o
   7   3   3       87.35       81.92      6.47 o
   8   3   3      435.47      451.67     28.98 o
   9   3   3      137.58      132.89     18.45 o
  10   3   3       88.54      102.36     17.14 o
  -9   4   3      177.50      206.20     20.41 o
  -8   4   3      407.38      404.77     29.14 o
  -7   4   3      129.39      118.19      8.98 o
  -6   4   3      204.16      196.34     10.12 o
  -5   4   3      869.98      879.66     19.18 o
  -4   4   3      886.05      883.03     20.01 o
  -3   4   3      614.00      579.21     14.12 o
  -2   4   3     3143.56     3192.84     59.44 o
  -1   4   3      289.14      312.25      8.56 o
   0   4   3       14.24       18.69      3.52 o
   1   4   3     2340.32     2449.62     56.28 o
   2   4   3      480.08      495.48     12.22 o
   3   4   3       63.60       56.43      5.64 o
   4   4   3      294.10      304.64     12.47 o
   5   4   3      819.70      821.00     23.26 o
   6   4   3      255.58      234.40      9.66 o
   7   4   3      357.89      337.43     23.43 o
   8   4   3      151.15      147.51     11.18 o
   9   4   3        8.01        5.77      6.08 o
  -9   5   3       93.27      104.16     17.31 o
  -8   5   3      208.38      214.47     16.65 o
  -7   5   3      355.76      336.10     14.91 o
  -6   5   3     1175.05     1111.74     32.50 o
  -5   5   3      539.01      536.68     14.54 o
  -4   5   3     1786.99     1834.45     38.18 o
  -3   5   3     1017.66      981.79     28.82 o
  -2   5   3      132.51      139.61      8.19 o
  -1   5   3     1984.96     2030.19     39.89 o
   0   5   3      309.72      307.72     11.71 o
   1   5   3      134.62      149.19      8.51 o
   2   5   3      823.59      813.61     22.86 o
   3   5   3       44.34       40.72      5.65 o
   4   5   3      125.94      137.22      8.97 o
   5   5   3       41.71       35.57     10.86 o
   6   5   3      390.39      384.42     15.12 o
   7   5   3        2.57       11.92      7.35 o
   8   5   3      180.64      179.59     15.84 o
  -8   6   3       53.37       53.46     16.33 o
  -7   6   3       53.50       59.59      8.04 o
  -6   6   3      262.39      235.10     16.98 o
  -5   6   3      627.70      581.86     27.43 o
  -4   6   3       54.08       67.40      9.22 o
  -3   6   3      114.59      119.76      8.42 o
  -2   6   3      145.13      134.48      8.83 o
  -1   6   3      183.43      166.41      9.43 o
   0   6   3      430.10      417.23     15.06 o
   1   6   3     1001.88      976.53     27.24 o
   2   6   3       20.51       26.30      7.02 o
   3   6   3      219.83      212.46     11.01 o
   4   6   3      478.07      484.83     17.43 o
   5   6   3      366.44      358.85     14.83 o
   6   6   3        4.80        3.65      5.33 o
   7   6   3      243.83      243.91     18.45 o
  -7   7   3      297.04      292.73     20.24 o
  -6   7   3      155.30      155.75     15.18 o
  -5   7   3       77.00       65.96     11.27 o
  -4   7   3      597.67      638.04     32.00 o
  -3   7   3      111.56      125.27      9.51 o
  -2   7   3      190.84      170.76     10.39 o
  -1   7   3      544.95      536.04     18.58 o
   0   7   3      243.55      256.00     12.46 o
   1   7   3      391.24      344.85     14.48 o
   2   7   3       68.31       85.05      9.71 o
   3   7   3      298.39      308.71     14.07 o
   4   7   3       60.54       55.60      7.76 o
   5   7   3      141.04      140.33     11.02 o
   6   7   3       41.83       59.59     11.59 o
  -5   8   3      348.99      407.17     25.31 o
  -4   8   3        0.09       -1.31      7.51 o
  -3   8   3      266.37      273.62     13.96 o
  -2   8   3      452.19      443.78     31.75 o
  -1   8   3      189.36      205.32     12.35 o
   0   8   3      265.56      260.48     13.62 o
   1   8   3      215.13      198.01     20.16 o
   2   8   3       80.85       61.92     15.84 o
   3   8   3       35.71       41.49      9.47 o
   4   8   3      234.78      267.51     14.31 o
  -1   9   3      174.46      159.46     12.69 o
   0   9   3      145.07      143.74     12.24 o
  -6  -7   4      285.28      289.30     26.94 o
  -8  -6   4      199.09      200.48     24.33 o
  -7  -6   4      306.54      332.40     27.59 o
  -6  -6   4      135.91      134.04     18.94 o
  -5  -6   4       22.05       21.55      9.80 o
  -4  -6   4      273.97      293.22     21.39 o
  -8  -5   4      346.15      339.09     28.57 o
  -7  -5   4       40.10       37.73     10.04 o
  -6  -5   4      406.28      395.35     18.57 o
  -5  -5   4      333.19      357.76     16.85 o
  -4  -5   4     1637.31     1640.94     68.24 o
   8  -5   4       98.36       84.08     18.29 o
  -9  -4   4       74.65       56.81     10.03 o
  -8  -4   4      142.27      146.25     14.69 o
  -7  -4   4      862.30      782.84     30.07 o
  -6  -4   4      381.99      356.76     17.80 o
  -5  -4   4        0.12        3.31      5.08 o
  -4  -4   4      777.32      753.45     35.59 o
   2  -4   4      611.05      597.05     23.35 o
   3  -4   4      617.84      625.29     26.61 o
   7  -4   4       71.70       80.65     15.67 o
   8  -4   4      118.02      133.55     20.08 o
   9  -4   4       21.12       21.71     14.04 o
 -10  -3   4       37.13       54.69     10.37 o
  -9  -3   4      186.53      191.10     15.02 o
  -8  -3   4      265.17      254.81     15.43 o
  -7  -3   4       43.03       31.27      6.90 o
  -6  -3   4      427.20      426.48     18.57 o
  -5  -3   4      123.12      124.64      9.13 o
  -4  -3   4      157.24      160.02      9.63 o
  -2  -3   4     2355.28     2422.30     85.39 o
  -1  -3   4      214.80      251.59     12.73 o
   2  -3   4      680.15      767.65     29.71 o
   3  -3   4     4252.16     4569.02    166.69 o
   4  -3   4     2546.00     2639.77     97.63 o
   5  -3   4      105.66      109.87     10.12 o
   7  -3   4      794.92      752.63     40.82 o
   8  -3   4      432.07      410.11     30.37 o
   9  -3   4       30.74       37.39     13.88 o
 -10  -2   4       44.06       50.56     12.41 o
  -9  -2   4      303.86      295.82     16.92 o
  -8  -2   4       82.02       92.44     10.03 o
  -7  -2   4      990.86      943.31     32.61 o
  -6  -2   4      427.27      397.68     16.63 o
  -5  -2   4      706.85      678.68     23.34 o
  -4  -2   4     1051.62     1034.05     25.96 o
  -3  -2   4      996.06     1076.86     24.69 o
  -2  -2   4     1466.29     1586.26     44.71 o
  -1  -2   4      648.11      666.59     23.84 o
   0  -2   4      531.00      484.56     20.73 o
   1  -2   4      370.47      395.63     11.52 o
   2  -2   4     2367.98     2404.39     60.50 o
   3  -2   4     1306.97     1337.95     36.27 o
   4  -2   4      783.12      847.58     23.26 o
   5  -2   4     1722.52     1739.00     36.08 o
   6  -2   4      731.18      689.88     18.83 o
   7  -2   4      115.79      129.95      7.88 o
   8  -2   4      128.34      129.34     11.14 o
   9  -2   4      298.06      306.93     26.61 o
  10  -2   4       76.53       87.67     17.80 o
 -10  -1   4        5.13       -5.55      8.49 o
  -9  -1   4      677.83      681.13     36.41 o
  -8  -1   4      333.90      335.10     16.70 o
  -7  -1   4        0.97        6.91      5.06 o
  -6  -1   4     3014.64     2969.16     84.40 o
  -5  -1   4     1391.82     1363.53     39.25 o
  -4  -1   4      577.70      629.85     20.99 o
  -3  -1   4      706.81      781.94     33.06 o
  -2  -1   4     1564.85     1465.42     34.13 o
  -1  -1   4      581.64      561.35     15.91 o
   0  -1   4    10623.76    10611.30    214.38 o
   1  -1   4     2039.61     1951.94     45.69 o
   2  -1   4      218.66      210.94      4.96 o
   3  -1   4       30.45       36.86      3.97 o
   4  -1   4     1035.80     1006.41     21.90 o
   5  -1   4      407.06      413.97     10.15 o
   6  -1   4      134.06      145.66      6.24 o
   7  -1   4      369.45      374.70     10.47 o
   8  -1   4       31.33       42.91      7.51 o
   9  -1   4      139.26      148.50     12.41 o
  10  -1   4      176.53      177.30     21.22 o
 -11   0   4       38.01       39.84     13.06 o
 -10   0   4      399.25      390.85     27.92 o
  -9   0   4       93.49       99.92     14.86 o
  -8   0   4      475.10      454.68     27.59 o
  -7   0   4     3135.93     3056.74    119.51 o
  -6   0   4      470.85      448.77     13.62 o
  -5   0   4       62.10       75.47      4.64 o
  -4   0   4     4981.65     5133.96    120.10 o
  -3   0   4      233.95      257.31      7.34 o
  -2   0   4      749.97      758.39     18.70 o
  -1   0   4     2658.88     2634.03     38.96 o
   0   0   4     1917.06     1828.30     35.46 o
   1   0   4     6955.62     7045.04    133.52 o
   2   0   4       19.61       23.88      1.89 o
   3   0   4     6252.79     6209.90    108.88 o
   4   0   4      166.27      198.10      7.00 o
   5   0   4      301.13      278.08      9.26 o
   6   0   4     1446.75     1444.72     32.68 o
   7   0   4      181.69      182.83      7.35 o
   8   0   4      770.22      787.48     17.69 o
   9   0   4      232.63      237.87     20.24 o
  10   0   4      245.07      233.30     21.88 o
 -10   1   4        3.12       10.94      9.47 o
  -9   1   4      645.10      624.80     36.24 o
  -8   1   4      318.48      315.91     22.69 o
  -7   1   4        1.29        2.29      6.37 o
  -6   1   4     3021.26     3052.24     73.11 o
  -5   1   4     1227.13     1259.55     25.62 o
  -4   1   4      588.56      646.73     18.53 o
  -3   1   4      822.89      874.51     21.34 o
  -2   1   4     1710.81     1605.93     25.56 o
  -1   1   4      555.84      528.67     11.13 o
   0   1   4    10384.57    10443.32    153.96 o
   1   1   4     1761.34     1751.03     30.31 o
   2   1   4      190.55      181.90      4.40 o
   3   1   4        9.87       12.05      1.78 o
   4   1   4     1086.28     1034.02     17.63 o
   5   1   4      431.41      432.42     10.23 o
   6   1   4      130.82      121.56      6.81 o
   7   1   4      371.82      381.67     11.83 o
   8   1   4       16.41       23.17      4.66 o
   9   1   4      153.55      177.63     17.96 o
  10   1   4      154.52      164.40     19.26 o
 -10   2   4       76.03       68.24     14.20 o
  -9   2   4      317.70      309.22     23.84 o
  -8   2   4       66.17       76.41     13.06 o
  -7   2   4     1005.60      983.17     27.49 o
  -6   2   4      387.65      363.18     13.24 o
  -5   2   4      696.98      680.43     14.93 o
  -4   2   4     1175.76     1181.39     22.47 o
  -3   2   4      974.80     1043.30     18.30 o
  -2   2   4     1553.64     1676.74     27.58 o
  -1   2   4      550.92      570.28     10.83 o
   0   2   4      535.15      487.10     10.64 o
   1   2   4      335.71      375.10      9.10 o
   2   2   4     2458.27     2494.02     40.92 o
   3   2   4     1444.03     1497.94     25.88 o
   4   2   4      810.41      861.34     16.69 o
   5   2   4     1821.84     1802.50     36.34 o
   6   2   4      812.52      773.51     18.18 o
   7   2   4      114.14      122.92      7.29 o
   8   2   4      109.76      120.45      9.88 o
   9   2   4      338.40      327.34     24.65 o
  10   2   4       73.47       82.61     15.84 o
 -10   3   4       34.64       38.37     12.41 o
  -9   3   4      192.53      196.40     19.59 o
  -8   3   4      298.52      281.30     21.39 o
  -7   3   4       45.19       36.58      5.50 o
  -6   3   4      483.21      489.33     22.86 o
  -5   3   4      101.70      101.26      5.26 o
  -4   3   4      153.64      158.30      5.92 o
  -3   3   4     1377.72     1337.77     23.25 o
  -2   3   4     2263.40     2301.27     38.92 o
  -1   3   4      208.85      245.47      6.02 o
   0   3   4      955.11      932.27     23.09 o
   1   3   4     1991.24     1933.90     44.56 o
   2   3   4      715.60      776.82     16.98 o
   3   3   4     4362.70     4595.88     86.67 o
   4   3   4     2587.89     2614.49     60.38 o
   5   3   4      102.40       97.89      6.31 o
   6   3   4      569.79      564.31     15.47 o
   7   3   4      731.94      697.92     18.58 o
   8   3   4      403.22      420.07     27.75 o
   9   3   4       18.74       26.51      7.02 o
  -9   4   4       86.46       95.67     16.00 o
  -8   4   4      170.93      161.95     17.31 o
  -7   4   4      954.01      904.50     31.51 o
  -6   4   4      427.93      415.00     15.14 o
  -5   4   4        3.69        6.09      2.88 o
  -4   4   4      763.66      772.28     17.73 o
  -3   4   4     1566.82     1564.46     27.40 o
  -2   4   4      149.08      140.38      4.81 o
  -1   4   4     1448.46     1430.00     28.52 o
   0   4   4     1351.85     1349.26     32.90 o
   1   4   4      552.29      560.94     16.39 o
   2   4   4      579.64      544.44     13.51 o
   3   4   4      674.88      663.72     18.99 o
   4   4   4      213.78      221.32     10.42 o
   5   4   4      926.05      952.69     26.32 o
   6   4   4      936.95      889.97     25.57 o
   7   4   4       70.90       65.15      7.77 o
   8   4   4      106.79      110.46     10.57 o
   9   4   4       21.38       24.88      7.29 o
  -9   5   4      296.83      311.67     25.96 o
  -8   5   4      330.99      340.96     19.10 o
  -7   5   4       38.25       36.53      6.27 o
  -6   5   4      393.38      392.05     15.76 o
  -5   5   4      357.83      357.71     14.38 o
  -4   5   4     1643.41     1663.10     34.78 o
  -3   5   4      309.73      295.77     11.48 o
  -2   5   4     3891.32     3817.22     71.46 o
  -1   5   4      187.39      186.92      7.26 o
   0   5   4      756.71      777.95     21.93 o
   1   5   4      305.32      303.98     11.93 o
   2   5   4      410.78      429.69     15.12 o
   3   5   4       70.51       76.83      7.07 o
   4   5   4      941.86      951.48     26.72 o
   5   5   4       96.80       93.76      8.25 o
   6   5   4       89.61       87.96      8.48 o
   7   5   4      142.84      153.14     14.53 o
   8   5   4       79.87       87.34     12.90 o
  -8   6   4      201.24      187.10     12.78 o
  -7   6   4      280.65      280.87     14.67 o
  -6   6   4      133.79      151.51     19.02 o
  -5   6   4       16.06        8.00      6.20 o
  -4   6   4      291.33      266.87     11.94 o
  -3   6   4     1029.37     1017.36     27.99 o
  -2   6   4      200.02      197.32     10.14 o
  -1   6   4     1183.08     1117.58     30.07 o
   0   6   4      152.41      164.22      9.96 o
   1   6   4      703.61      656.34     20.49 o
   2   6   4      727.24      731.26     22.28 o
   3   6   4      429.31      442.18     16.16 o
   4   6   4      186.60      184.59     10.91 o
   5   6   4      392.34      388.23     15.80 o
   6   6   4        8.04        6.78      5.61 o
   7   6   4        2.39       -0.16      7.51 o
  -7   7   4       44.12       20.41      8.98 o
  -6   7   4      288.85      313.79     20.41 o
  -5   7   4      710.91      693.53     32.33 o
  -4   7   4      130.23      121.11      9.61 o
  -3   7   4      161.19      179.43     10.61 o
  -2   7   4      384.87      367.51     15.06 o
  -1   7   4       11.17       11.45      5.19 o
   0   7   4      982.64      952.97     27.82 o
   1   7   4      556.17      522.06     18.64 o
   2   7   4       47.17       58.68      7.60 o
   3   7   4      318.58      303.92     14.07 o
   4   7   4      184.02      187.84     11.71 o
   5   7   4       76.77       67.08      8.72 o
   6   7   4       83.46       83.26     13.22 o
  -5   8   4       53.71       56.16     11.59 o
  -4   8   4      468.12      464.80     26.61 o
  -3   8   4      109.12      112.52     10.10 o
  -2   8   4      139.51      158.83     11.08 o
  -1   8   4      618.95      643.00     22.27 o
   0   8   4      202.26      191.40     14.04 o
   1   8   4       75.17       66.71      8.70 o
   2   8   4      341.14      325.98     15.52 o
   3   8   4      184.37      207.11     12.92 o
   4   8   4       36.71       38.56      7.84 o
  -5  -8   5       10.33        3.92     11.92 o
  -6  -7   5      108.53      125.55     19.43 o
  -5  -7   5      287.89      314.77     26.29 o
  -8  -6   5      134.56      122.28     19.92 o
  -7  -6   5       33.43       37.88     13.71 o
  -6  -6   5      540.83      529.78     33.80 o
  -5  -6   5     1076.33     1064.24     36.82 o
  -4  -6   5      452.69      456.64     28.08 o
  -8  -5   5       73.45       55.67     15.18 o
  -7  -5   5      265.99      285.85     16.25 o
  -6  -5   5      170.25      167.87     12.62 o
  -5  -5   5       36.05       47.09      7.81 o
  -4  -5   5      733.32      768.96     38.69 o
   8  -5   5      203.12      208.65     24.49 o
  -9  -4   5      133.46      103.51     12.34 o
  -8  -4   5       99.48       96.54     11.09 o
  -7  -4   5       63.78       68.13      9.01 o
  -6  -4   5       40.04       47.23      8.65 o
  -5  -4   5      301.60      295.30     15.19 o
  -4  -4   5      183.62      174.69     11.31 o
   2  -4   5       17.07       16.65      3.43 o
   8  -4   5       84.74       82.61     16.98 o
   9  -4   5      100.97       93.22     19.26 o
 -10  -3   5      118.73      130.55     13.48 o
  -9  -3   5       31.05       27.29      8.04 o
  -8  -3   5      441.58      420.71     19.82 o
  -7  -3   5     1007.98      991.41     34.93 o
  -6  -3   5        4.52        9.46      5.41 o
  -5  -3   5      618.48      616.61     22.53 o
  -4  -3   5      359.33      353.58     14.36 o
  -3  -3   5       11.17        6.04      5.22 o
  -2  -3   5     1000.06      988.87     37.39 o
  -1  -3   5     1477.10     1443.55     54.20 o
   0  -3   5     1021.03     1027.24     43.43 o
   1  -3   5      463.98      460.56     21.22 o
   3  -3   5       68.32       78.15      4.33 o
   4  -3   5       67.49       64.49      4.55 o
   5  -3   5     1590.46     1617.10     66.61 o
   7  -3   5      307.68      319.34     25.14 o
   8  -3   5      181.19      177.79     20.73 o
   9  -3   5      383.60      401.13     31.18 o
 -10  -2   5       27.16       22.76      8.59 o
  -9  -2   5      251.95      254.35     15.77 o
  -8  -2   5      569.22      566.21     23.78 o
  -7  -2   5      223.85      211.88     13.01 o
  -6  -2   5      817.32      823.54     34.86 o
  -5  -2   5       74.88       74.25      5.21 o
  -4  -2   5     1362.14     1441.83     33.87 o
  -3  -2   5     3487.74     3594.05     76.22 o
  -1  -2   5      987.66     1035.76     28.83 o
   0  -2   5      700.72      671.00     26.29 o
   1  -2   5     3590.52     3599.50    103.18 o
   2  -2   5      236.66      263.18      6.14 o
   3  -2   5     1770.76     1851.39     43.79 o
   4  -2   5      178.31      178.16      6.68 o
   5  -2   5      632.22      638.93     15.45 o
   6  -2   5      623.96      633.79     17.93 o
   7  -2   5     1933.82     1864.77     42.49 o
   8  -2   5      215.66      205.71     20.73 o
   9  -2   5      104.33      100.73     17.14 o
  10  -2   5      197.27      192.81     23.67 o
 -10  -1   5      278.54      271.18     23.18 o
  -9  -1   5       12.35        2.78      8.16 o
  -8  -1   5      256.08      248.99     14.40 o
  -7  -1   5      147.72      145.72     10.42 o
  -6  -1   5      142.55      164.48     10.54 o
  -5  -1   5      900.81      887.33     28.83 o
  -4  -1   5     2462.91     2502.48     69.53 o
  -3  -1   5      311.23      330.94      9.30 o
  -2  -1   5      880.19      904.84     22.27 o
  -1  -1   5     1173.58     1189.50     29.03 o
   0  -1   5     6896.43     6942.52    177.03 o
   1  -1   5      318.36      324.02      7.74 o
   2  -1   5     2642.14     2582.99     44.94 o
   3  -1   5     1468.45     1486.33     25.64 o
   4  -1   5      900.78      975.70     20.40 o
   5  -1   5     1347.90     1371.25     26.73 o
   6  -1   5      131.72      130.64      6.27 o
   7  -1   5      159.75      181.89      8.93 o
   8  -1   5      892.58      884.67     24.03 o
   9  -1   5       17.89       19.22      7.08 o
  10  -1   5      131.41      155.75     20.57 o
 -11   0   5       37.37       44.73     13.22 o
 -10   0   5      108.76      106.45     16.65 o
  -9   0   5      852.18      841.61     43.43 o
  -8   0   5       53.06       64.49     11.75 o
  -7   0   5      857.08      835.08     40.00 o
  -6   0   5      973.59      921.61     41.47 o
  -5   0   5     2872.92     3052.83     72.65 o
  -4   0   5        0.20        2.00      1.24 o
  -3   0   5        8.96        7.67      4.24 o
  -2   0   5     3437.38     3527.21     67.45 o
  -1   0   5     7175.23     7133.81    114.38 o
   0   0   5     3697.57     3893.81     74.37 o
   1   0   5     3826.11     3917.55     75.11 o
   2   0   5      188.96      195.52      5.15 o
   3   0   5     1415.29     1402.79     25.49 o
   4   0   5     1142.36     1135.78     19.69 o
   5   0   5     1235.89     1213.70     27.60 o
   6   0   5        1.66        3.17      3.34 o
   7   0   5      200.66      205.21      7.80 o
   8   0   5       27.81       32.82      3.98 o
   9   0   5      289.04      299.08     16.44 o
  10   0   5        8.83       15.02      9.96 o
 -10   1   5      291.95      276.07     23.35 o
  -9   1   5        9.34       13.39      8.65 o
  -8   1   5      232.12      234.12     19.26 o
  -7   1   5       83.25       92.73     13.06 o
  -6   1   5      122.11      149.98      7.47 o
  -5   1   5      894.93      907.95     24.00 o
  -4   1   5     2353.55     2529.28     71.75 o
  -3   1   5      265.23      281.29      7.59 o
  -2   1   5     1002.28     1024.46     18.82 o
  -1   1   5     1442.22     1487.59     22.86 o
   0   1   5     7195.15     7398.56     99.79 o
   1   1   5      265.78      283.88      6.54 o
   2   1   5     2665.31     2622.54     43.39 o
   3   1   5     1367.18     1345.08     22.94 o
   4   1   5      861.73      893.41     16.20 o
   5   1   5     1459.32     1439.90     26.53 o
   6   1   5      187.82      177.81      7.66 o
   7   1   5      178.58      187.67      9.72 o
   8   1   5      989.33      982.77     22.92 o
   9   1   5       27.99       22.04      9.80 o
  10   1   5      129.75      121.47     17.63 o
 -10   2   5       26.62       14.04     10.29 o
  -9   2   5      266.32      261.38     21.71 o
  -8   2   5      630.29      634.76     33.63 o
  -7   2   5      229.00      229.55     18.12 o
  -6   2   5      897.79      914.08     24.86 o
  -5   2   5       36.60       43.23      4.65 o
  -4   2   5     1386.83     1506.71     28.93 o
  -3   2   5     3353.35     3450.91     57.23 o
  -2   2   5       35.05       31.58      2.03 o
  -1   2   5      992.12     1027.10     20.54 o
   0   2   5      623.03      611.79     11.47 o
   1   2   5     3568.68     3666.55     59.88 o
   2   2   5      247.32      268.80      7.56 o
   3   2   5     1582.44     1662.96     34.45 o
   4   2   5      265.90      257.48      6.79 o
   5   2   5      667.52      668.72     16.32 o
   6   2   5      745.70      716.99     17.39 o
   7   2   5     2012.33     1921.25     40.04 o
   8   2   5      231.05      214.44      9.73 o
   9   2   5       74.03       77.25     14.78 o
  10   2   5      176.90      184.97     20.73 o
 -10   3   5       70.51       72.65     15.51 o
  -9   3   5       33.16       40.16     11.59 o
  -8   3   5      410.90      401.13     26.94 o
  -7   3   5     1036.73     1097.92     30.53 o
  -6   3   5        1.82        1.89      3.44 o
  -5   3   5      602.29      632.04     19.06 o
  -4   3   5      322.05      317.51      8.84 o
  -3   3   5       22.90       24.08      2.20 o
  -2   3   5      968.25      959.85     17.38 o
  -1   3   5     1446.68     1404.80     24.48 o
   0   3   5     1094.85     1124.44     22.28 o
   1   3   5      403.22      416.79     10.66 o
   2   3   5     1066.11      999.88     21.29 o
   3   3   5       74.51       83.21      4.61 o
   4   3   5       88.08       82.36      6.50 o
   5   3   5     1726.62     1765.64     36.50 o
   6   3   5      686.03      701.78     18.24 o
   7   3   5      333.22      309.67     11.47 o
   8   3   5      212.07      208.94     12.32 o
   9   3   5      370.51      359.33     17.37 o
  -9   4   5      112.63      110.53     16.98 o
  -8   4   5      110.47      122.12     16.49 o
  -7   4   5       51.62       59.29      6.98 o
  -6   4   5       68.84       71.36      6.90 o
  -5   4   5      368.42      378.82     13.53 o
  -4   4   5      195.56      190.67      7.15 o
  -3   4   5      580.43      566.45     11.66 o
  -2   4   5     1757.21     1792.19     31.10 o
  -1   4   5      554.40      572.65     13.35 o
   0   4   5      468.23      453.28     11.52 o
   1   4   5     2057.29     2121.34     49.64 o
   2   4   5       19.21       23.34      3.22 o
   3   4   5      499.57      496.39     15.93 o
   4   4   5      112.85      120.47      8.22 o
   5   4   5      203.38      205.97     10.62 o
   6   4   5      886.97      847.80     24.76 o
   7   4   5      529.94      531.19     18.53 o
   8   4   5       70.31       63.51     11.43 o
   9   4   5      112.37      108.41     14.37 o
  -9   5   5        8.61       10.61     10.12 o
  -8   5   5      105.18       94.36     15.18 o
  -7   5   5      251.22      260.91     13.18 o
  -6   5   5      178.25      170.38     11.84 o
  -5   5   5       45.45       54.34      6.46 o
  -4   5   5      835.38      828.12     22.60 o
  -3   5   5     1222.57     1206.80     30.81 o
  -2   5   5      284.22      287.98     12.16 o
  -1   5   5      584.09      577.22     14.22 o
   0   5   5      569.23      512.13     28.25 o
   1   5   5      611.74      612.56     18.70 o
   2   5   5      260.23      255.85     19.43 o
   3   5   5       18.09       17.50      4.82 o
   4   5   5       57.30       61.84      7.10 o
   5   5   5      365.17      334.23     27.10 o
   6   5   5       63.03       64.34      7.67 o
   7   5   5       25.82       20.41      8.49 o
   8   5   5      179.67      172.40     16.65 o
  -8   6   5       96.60       78.86     15.51 o
  -7   6   5       34.83       42.22      7.25 o
  -6   6   5      520.93      498.67     19.47 o
  -5   6   5     1157.64     1122.75     42.94 o
  -4   6   5      463.81      462.22     15.95 o
  -3   6   5      183.50      186.81     10.37 o
  -2   6   5     1184.64     1174.85     33.06 o
  -1   6   5      309.46      297.92     12.61 o
   0   6   5     1017.63     1051.75     23.74 o
   1   6   5      624.06      640.20     20.20 o
   2   6   5       32.13       24.90      5.46 o
   3   6   5     1608.02     1499.77     39.25 o
   4   6   5     1027.23     1020.62     29.44 o
   5   6   5       56.02       61.32      7.83 o
   6   6   5       21.75       15.05      6.30 o
   7   6   5      117.86      128.00     15.51 o
  -7   7   5       98.32       99.26     13.71 o
  -6   7   5       92.31       87.83     13.06 o
  -5   7   5      272.82      276.40     19.26 o
  -4   7   5      560.07      548.88     27.75 o
  -3   7   5       28.74       34.49      6.27 o
  -2   7   5      342.48      334.13     14.25 o
  -1   7   5      407.63      423.13     16.20 o
   0   7   5       67.65       75.14      8.01 o
   1   7   5      235.39      253.01     12.74 o
   2   7   5      722.09      722.91     23.38 o
   3   7   5      500.93      496.42     18.64 o
   4   7   5      196.50      164.46     11.29 o
   5   7   5       92.32       90.71     15.92 o
   6   7   5       96.19      101.39     14.86 o
  -5   8   5       14.26       19.75      9.47 o
  -4   8   5       35.16       42.61     11.43 o
  -3   8   5      164.05      169.01     11.43 o
  -2   8   5      155.68      163.75     11.31 o
  -1   8   5       73.31       85.31      9.04 o
   0   8   5      267.64      273.85     14.02 o
   1   8   5      171.40      198.13     12.35 o
   2   8   5        4.76        2.14      5.79 o
   3   8   5      288.39      325.34     15.93 o
   4   8   5      127.19      111.83     10.85 o
  -5  -8   6       29.63       36.57     14.53 o
  -6  -7   6      171.45      177.46     21.88 o
  -5  -7   6      490.78      505.78     32.98 o
  -8  -6   6       46.47       55.02     15.84 o
  -7  -6   6      198.96      200.16     22.20 o
  -6  -6   6      122.20      126.82     12.49 o
  -5  -6   6      508.24      501.39     21.51 o
  -8  -5   6       42.36       39.56      9.06 o
  -7  -5   6      192.09      183.42     13.57 o
  -6  -5   6      156.78      143.77     11.90 o
  -5  -5   6      429.56      409.51     18.26 o
  -4  -5   6       82.01       89.01      9.29 o
   8  -5   6       54.15       51.43     16.65 o
  -9  -4   6       32.87       24.76      8.63 o
  -8  -4   6      104.08      117.91     11.87 o
  -7  -4   6      565.16      524.86     22.40 o
  -6  -4   6       23.96       21.43      6.46 o
  -5  -4   6      125.44      118.65      9.99 o
  -4  -4   6     1846.84     1837.67     52.71 o
  -3  -4   6      462.28      456.97     19.43 o
  -2  -4   6     1398.74     1372.37     51.43 o
   8  -4   6      125.50      127.02     20.24 o
   9  -4   6       84.74       78.04     18.61 o
 -10  -3   6      293.89      260.29     17.50 o
  -9  -3   6      539.24      546.98     24.92 o
  -8  -3   6       76.28       74.34      9.99 o
  -7  -3   6      230.17      222.07     13.53 o
  -6  -3   6      846.50      817.91     29.27 o
  -5  -3   6      468.91      452.07     18.68 o
  -4  -3   6     1089.83     1072.02     25.74 o
  -3  -3   6     2444.75     2439.12    100.24 o
  -2  -3   6      197.82      178.42      8.33 o
  -1  -3   6      378.40      429.54     19.43 o
   0  -3   6     2170.13     2097.74     79.18 o
   1  -3   6     2646.63     2656.58    104.81 o
   2  -3   6      440.29      446.85     18.12 o
   4  -3   6      471.12      472.64     17.63 o
   7  -3   6      621.52      618.43     36.08 o
   8  -3   6      106.63      104.98     17.63 o
   9  -3   6      203.80      254.36     25.80 o
 -10  -2   6       77.16       76.24     14.86 o
  -9  -2   6       41.60       41.43      8.47 o
  -8  -2   6      411.58      405.59     19.23 o
  -7  -2   6      993.18      939.41     32.56 o
  -6  -2   6      130.74      134.35     10.42 o
  -5  -2   6     1989.29     1963.49     45.37 o
  -4  -2   6      249.87      239.57      8.84 o
  -3  -2   6      682.35      748.97     18.25 o
  -2  -2   6     2109.14     2177.57     60.21 o
  -1  -2   6     2474.28     2518.65     65.04 o
   0  -2   6      376.24      382.53     10.09 o
   1  -2   6      170.52      168.99      7.13 o
   2  -2   6     6327.09     6253.74    151.78 o
   3  -2   6      307.12      320.06      8.74 o
   4  -2   6     1232.92     1238.42     25.09 o
   5  -2   6      749.02      758.82     17.97 o
   6  -2   6      424.11      398.15     13.06 o
   7  -2   6      419.00      410.80     17.10 o
   8  -2   6      208.93      218.59     13.45 o
   9  -2   6      394.37      409.46     30.86 o
 -10  -1   6      144.80      133.87     17.96 o
  -9  -1   6      528.91      524.88     31.51 o
  -8  -1   6      301.20      265.79     21.06 o
  -7  -1   6      291.45      283.11     15.09 o
  -6  -1   6     1097.42     1103.21     34.53 o
  -5  -1   6     2025.11     2027.75     58.92 o
  -4  -1   6      584.27      612.34     20.76 o
  -3  -1   6     4841.55     5062.45    110.55 o
  -2  -1   6      998.64     1020.06     27.78 o
  -1  -1   6     2331.92     2352.94     60.61 o
   0  -1   6    15470.83    15875.25    382.98 o
   1  -1   6      387.17      406.42      9.11 o
   2  -1   6      524.23      551.95     12.82 o
   3  -1   6     1422.19     1442.36     27.18 o
   4  -1   6     1391.95     1385.88     26.54 o
   5  -1   6      146.63      160.34      6.21 o
   6  -1   6      437.79      446.87     11.55 o
   7  -1   6      201.89      209.39      9.41 o
   8  -1   6       59.10       66.32      6.55 o
   9  -1   6      281.98      271.67     23.18 o
 -11   0   6      516.73      512.97     34.61 o
 -10   0   6      543.13      514.44     32.82 o
  -9   0   6      204.37      227.42     20.08 o
  -8   0   6       43.08       34.28      9.80 o
  -7   0   6     2023.03     1959.46     80.49 o
  -6   0   6      520.52      506.44     26.94 o
  -5   0   6     1194.86     1099.56     46.86 o
  -4   0   6     1161.14     1112.13     46.04 o
  -3   0   6        2.29        8.65      4.24 o
  -2   0   6      628.75      563.18     10.82 o
  -1   0   6      446.71      420.58      8.10 o
   0   0   6     3513.00     3614.47     58.86 o
   1   0   6       11.14       13.53      2.01 o
   2   0   6       44.34       34.61      3.92 o
   3   0   6       18.57       17.15      3.37 o
   4   0   6      437.28      418.37      9.01 o
   5   0   6      204.08      177.36      6.49 o
   6   0   6      558.49      536.95     13.01 o
   7   0   6      601.35      610.36     12.92 o
   8   0   6      742.44      735.66     15.27 o
   9   0   6        9.48        7.67      8.49 o
  10   0   6       17.36       14.04     10.12 o
 -10   1   6      126.70      129.63     17.96 o
  -9   1   6      479.11      499.91     31.18 o
  -8   1   6      318.13      313.62     21.88 o
  -7   1   6      338.18      335.17     21.39 o
  -6   1   6     1017.89     1044.53     28.29 o
  -5   1   6     2016.51     2100.08     54.28 o
  -4   1   6      566.60      625.44     17.00 o
  -3   1   6     5160.05     5251.62    204.87 o
  -2   1   6      913.09      943.98     16.63 o
  -1   1   6     2415.60     2462.78     39.89 o
   0   1   6    15728.75    15835.84    216.72 o
   1   1   6      295.79      320.41     11.81 o
   2   1   6      506.44      536.98      9.82 o
   3   1   6     1522.89     1552.90     24.24 o
   4   1   6     1510.82     1473.19     24.03 o
   5   1   6      146.73      155.82      6.14 o
   6   1   6      465.81      466.35     12.84 o
   7   1   6      190.92      194.36      8.89 o
   8   1   6       54.17       56.71      6.01 o
   9   1   6      250.27      243.24     11.21 o
  10   1   6      246.06      236.08     22.20 o
 -10   2   6       92.12       98.28     16.49 o
  -9   2   6       41.77       41.47     11.27 o
  -8   2   6      383.68      398.36     26.12 o
  -7   2   6      969.44      980.38     45.39 o
  -6   2   6      126.02      136.24      7.67 o
  -5   2   6     1980.05     2014.50     49.50 o
  -4   2   6      322.21      321.05     10.15 o
  -3   2   6      668.35      716.65     13.24 o
  -2   2   6     2184.42     2245.91     36.97 o
  -1   2   6     2297.27     2370.78     40.00 o
   0   2   6      423.42      424.44      8.61 o
   1   2   6      160.12      149.83      4.94 o
   2   2   6     6191.38     6164.97    100.90 o
   3   2   6      302.94      311.52      8.89 o
   4   2   6     1140.35     1114.74     24.80 o
   5   2   6      776.60      792.70     16.32 o
   6   2   6      466.91      449.28     14.70 o
   7   2   6      440.72      426.61     13.37 o
   8   2   6      259.91      251.93     10.64 o
   9   2   6      411.14      434.85     21.47 o
 -10   3   6      259.27      256.48     24.00 o
  -9   3   6      552.12      617.29     35.43 o
  -8   3   6      103.24      117.38     15.84 o
  -7   3   6      196.25      195.31     10.32 o
  -6   3   6      872.63      883.17     25.06 o
  -5   3   6      513.60      505.74     15.97 o
  -4   3   6     1050.56     1060.28     19.08 o
  -3   3   6     2498.54     2490.67     41.54 o
  -2   3   6      210.08      191.85      5.21 o
  -1   3   6      367.44      419.92      8.87 o
   0   3   6     2087.24     2081.48     39.87 o
   1   3   6     2773.59     2818.06     46.92 o
   2   3   6      446.50      450.61     11.40 o
   3   3   6       21.62       20.34      2.94 o
   4   3   6      406.26      405.00     14.48 o
   5   3   6       76.46       76.82      7.18 o
   6   3   6      607.82      624.16     19.80 o
   7   3   6      585.56      567.66     16.68 o
   8   3   6      107.62      121.09     10.70 o
   9   3   6      215.11      232.69     14.31 o
  -9   4   6       32.46       34.94     12.08 o
  -8   4   6       96.32      103.67     15.51 o
  -7   4   6      558.28      530.76     18.78 o
  -6   4   6       25.58       23.54      4.86 o
  -5   4   6       95.36       99.95      7.61 o
  -4   4   6     1765.24     1735.77     35.87 o
  -3   4   6      446.96      445.28      9.80 o
  -2   4   6     1336.06     1315.66     23.74 o
  -1   4   6      343.71      325.33      9.07 o
   0   4   6      500.51      481.04     12.21 o
   1   4   6      780.70      743.16     15.09 o
   2   4   6     1165.70     1178.49     25.34 o
   3   4   6      409.46      433.79     14.94 o
   4   4   6        0.77        2.08      4.11 o
   5   4   6      332.46      329.32     13.43 o
   6   4   6      236.16      220.24     11.76 o
   7   4   6      273.97      264.59     14.53 o
   8   4   6      141.95      153.79     15.51 o
   9   4   6       93.38       90.45     13.55 o
  -9   5   6      130.11      132.73     18.94 o
  -8   5   6       54.24       46.53     12.24 o
  -7   5   6      178.28      166.20     10.71 o
  -6   5   6      143.76      121.12      9.18 o
  -5   5   6      398.13      385.92     20.49 o
  -4   5   6       81.09       81.39      5.57 o
  -3   5   6      205.13      217.27      8.26 o
  -2   5   6       26.40       29.51      3.73 o
  -1   5   6      212.10      237.72      8.31 o
   0   5   6      559.94      535.23     16.95 o
   1   5   6      208.97      198.16      8.27 o
   2   5   6      203.82      198.27     11.67 o
   3   5   6      838.06      831.31     24.19 o
   4   5   6      574.69      593.27     19.51 o
   5   5   6      104.38      113.66     13.31 o
   6   5   6      215.68      206.17     11.73 o
   7   5   6      375.79      379.58     18.69 o
   8   5   6       49.86       56.81     11.75 o
  -8   6   6       39.84       42.28     12.90 o
  -7   6   6      188.66      182.08     11.76 o
  -6   6   6      122.18      140.24     10.30 o
  -5   6   6      464.81      475.10     18.48 o
  -4   6   6      412.88      428.07     22.37 o
  -3   6   6      260.73      250.46     17.80 o
  -2   6   6      312.23      312.26     12.78 o
  -1   6   6     1199.34     1176.33     31.51 o
   0   6   6      352.84      349.88     11.21 o
   1   6   6      228.20      230.83      9.17 o
   2   6   6     1768.31     1714.47     43.69 o
   3   6   6      186.17      182.80     12.73 o
   4   6   6      554.06      551.57     19.57 o
   5   6   6      322.96      314.78     23.10 o
   6   6   6      115.33      106.69     10.14 o
   7   6   6       44.32       38.53     10.61 o
  -6   7   6      138.40      146.93     15.18 o
  -5   7   6      426.93      431.50     24.98 o
  -4   7   6       52.23       62.20     11.10 o
  -3   7   6      170.54      172.20     10.54 o
  -2   7   6      618.68      593.06     19.95 o
  -1   7   6       12.99        2.81      4.83 o
   0   7   6      597.07      611.25     29.14 o
   1   7   6      748.60      720.55     19.12 o
   2   7   6      143.39      136.48      8.75 o
   3   7   6      331.76      317.94     23.51 o
   4   7   6      537.52      513.38     19.57 o
   5   7   6       19.55       29.46      7.46 o
   6   7   6      168.71      179.52     12.68 o
  -5   8   6       45.98       46.20     11.43 o
  -4   8   6      110.28      127.02     15.84 o
  -3   8   6       69.83       81.72      9.00 o
  -2   8   6      164.13      183.63     11.81 o
  -1   8   6      863.99      923.81     28.62 o
   0   8   6       23.46       27.45      6.97 o
   1   8   6      144.42      148.16     20.08 o
   2   8   6      310.31      352.64     22.69 o
   3   8   6      169.50      182.63     16.99 o
   4   8   6      138.75      134.93     19.92 o
  -6  -7   7      332.04      365.38     29.22 o
  -5  -7   7      243.05      281.14     24.49 o
  -4  -7   7       41.74       39.84     12.57 o
  -8  -6   7       22.60       37.55     14.37 o
  -7  -6   7      172.05      170.77     22.53 o
  -6  -6   7      176.47      170.88     14.01 o
  -5  -6   7       35.36       38.42      8.19 o
  -4  -6   7      173.28      187.75     17.80 o
  -8  -5   7      232.58      244.72     16.36 o
  -7  -5   7       62.61       69.99      9.79 o
  -6  -5   7      212.79      195.10     13.60 o
  -5  -5   7      618.65      567.11     24.65 o
  -4  -5   7      109.51      107.26     14.04 o
  -9  -4   7      109.33      110.28     12.60 o
  -8  -4   7      242.41      242.01     15.78 o
  -7  -4   7       57.23       59.95      9.08 o
  -6  -4   7       80.42       88.33      9.83 o
  -5  -4   7       26.74       31.92      6.75 o
  -4  -4   7       69.93       72.73      8.36 o
  -3  -4   7     1439.37     1405.06     38.35 o
  -2  -4   7      567.25      586.76     25.31 o
  -1  -4   7      408.72      418.11     20.08 o
   0  -4   7      803.89      797.20     34.12 o
   8  -4   7       51.76       42.61     14.37 o
 -10  -3   7      150.36      131.64     13.84 o
  -9  -3   7      201.29      205.47     15.24 o
  -8  -3   7     1061.94     1002.33     35.86 o
  -7  -3   7      511.55      496.21     21.59 o
  -6  -3   7        9.53       10.87      5.53 o
  -5  -3   7      207.19      206.24     11.71 o
  -4  -3   7     1202.09     1234.83     29.86 o
  -3  -3   7      156.67      174.41      8.19 o
  -2  -3   7     1260.97     1257.72     39.26 o
  -1  -3   7      931.22      872.13     26.19 o
   0  -3   7      105.14       83.43      8.98 o
   1  -3   7      651.55      657.45     31.84 o
   2  -3   7     1134.49     1087.45     45.22 o
   3  -3   7      298.25      300.24     13.71 o
   4  -3   7      987.32      996.87     35.59 o
   7  -3   7       51.04       50.61     13.22 o
   8  -3   7      133.30      168.16     21.22 o
 -10  -2   7      290.82      310.36     25.31 o
  -9  -2   7      230.14      214.27     15.06 o
  -8  -2   7      179.93      175.85     12.96 o
  -7  -2   7      274.47      254.58     17.88 o
  -6  -2   7      660.89      647.94     24.56 o
  -5  -2   7      150.83      165.84      7.73 o
  -4  -2   7      678.73      716.52     19.07 o
  -3  -2   7     2961.08     3045.14     69.08 o
  -2  -2   7      801.87      852.82     23.84 o
  -1  -2   7     2213.08     2310.18     62.99 o
   0  -2   7     1258.52     1196.97     24.75 o
   1  -2   7      963.35      919.86     25.92 o
   2  -2   7       80.08       72.92      5.41 o
   3  -2   7      589.41      566.78     11.33 o
   4  -2   7      512.96      493.19     12.46 o
   5  -2   7        2.49        5.33      2.97 o
   6  -2   7      304.26      306.77     17.96 o
   7  -2   7      224.42      217.33     12.75 o
   8  -2   7       57.74       59.04     11.67 o
   9  -2   7      134.78      148.40     20.24 o
 -10  -1   7       87.89       92.73     15.84 o
  -9  -1   7       13.03       16.65      9.47 o
  -8  -1   7      493.79      483.58     28.41 o
  -7  -1   7      242.51      218.61     17.47 o
  -6  -1   7      876.63      859.33     29.05 o
  -5  -1   7     1765.41     1727.26     51.89 o
  -4  -1   7      478.24      451.23     12.95 o
  -3  -1   7      766.44      839.90     20.51 o
  -2  -1   7     3102.91     3148.88     85.90 o
  -1  -1   7     1115.24     1024.97     27.47 o
   0  -1   7     1295.42     1345.16     27.51 o
   1  -1   7     1335.56     1245.74     24.77 o
   2  -1   7      591.95      571.83     13.88 o
   3  -1   7      334.32      344.59      8.21 o
   4  -1   7     1741.75     1765.09     30.54 o
   5  -1   7      947.39      970.25     22.70 o
   6  -1   7       65.43       68.22      4.86 o
   7  -1   7        6.06        9.98      4.36 o
   8  -1   7      204.45      228.56     10.62 o
   9  -1   7       47.76       50.61     11.43 o
 -11   0   7       80.38       66.94     15.35 o
 -10   0   7       71.26       81.14     15.02 o
  -9   0   7      131.87      131.91     16.98 o
  -8   0   7        9.42        8.82      7.67 o
  -7   0   7     1472.09     1381.68     59.92 o
  -6   0   7     2396.69     2399.94     95.02 o
  -5   0   7      865.48      852.06     38.20 o
  -4   0   7        2.21        5.55      4.57 o
  -3   0   7     1468.81     1354.00     27.25 o
  -2   0   7      434.87      434.93      8.94 o
  -1   0   7     7889.46     7592.96    128.38 o
   0   0   7     1125.70     1151.68     20.03 o
   1   0   7     1950.42     2004.10     40.23 o
   2   0   7       70.17       73.94      4.41 o
   3   0   7     1714.96     1701.89     35.03 o
   4   0   7     2526.89     2512.62     40.78 o
   5   0   7      101.47      109.73      4.90 o
   6   0   7      230.04      229.45      7.05 o
   7   0   7      184.84      187.04      6.92 o
   8   0   7       16.53       21.29      4.88 o
   9   0   7      422.32      426.14     18.27 o
 -10   1   7       69.80       76.73     14.86 o
  -9   1   7        8.66       13.55      9.14 o
  -8   1   7      444.95      438.36     27.92 o
  -7   1   7      198.88      209.46     17.63 o
  -5   1   7     1833.13     1848.00     74.20 o
  -4   1   7      455.64      441.43     13.01 o
  -3   1   7      764.90      824.02     17.78 o
  -2   1   7     3451.17     3626.31     56.60 o
  -1   1   7     1111.98     1023.21     16.37 o
   0   1   7     1300.62     1350.00     21.26 o
   1   1   7     1208.15     1144.63     20.93 o
   2   1   7      623.01      592.33     10.64 o
   3   1   7      316.72      334.79      7.31 o
   4   1   7     1555.61     1574.74     24.84 o
   5   1   7     1040.81     1031.88     16.72 o
   6   1   7       76.14       81.77      4.92 o
   7   1   7       18.37       16.94      3.91 o
   8   1   7      199.08      208.07      8.59 o
   9   1   7       52.37       67.20      9.68 o
 -10   2   7      305.67      329.79     26.29 o
  -9   2   7      288.23      281.46     22.20 o
  -8   2   7      201.36      219.91     18.61 o
  -7   2   7      308.63      322.44     21.39 o
  -6   2   7      668.09      701.44     20.24 o
  -5   2   7      183.32      197.59      8.18 o
  -4   2   7      721.15      770.78     16.72 o
  -3   2   7     3141.99     3228.08     51.78 o
  -2   2   7      699.17      771.38     14.82 o
  -1   2   7     2256.90     2339.48     38.81 o
   0   2   7     1118.39     1044.98     19.82 o
   1   2   7      996.06      959.15     17.49 o
   2   2   7       73.23       65.85      3.70 o
   3   2   7      498.87      469.56     11.11 o
   4   2   7      527.62      507.46     12.93 o
   5   2   7        0.95        3.67      3.06 o
   6   2   7      290.77      278.97     10.52 o
   7   2   7      219.77      229.89     10.00 o
   8   2   7       54.49       59.29      5.77 o
   9   2   7      160.38      164.57     10.21 o
 -10   3   7      114.68       96.81     17.14 o
  -9   3   7      184.44      199.02     20.08 o
  -8   3   7     1037.72     1035.89     49.96 o
  -7   3   7      585.86      548.88     29.88 o
  -6   3   7       10.83       11.97      3.77 o
  -5   3   7      160.13      150.00      8.47 o
  -4   3   7     1216.71     1253.82     22.06 o
  -3   3   7      156.56      175.34      5.18 o
  -2   3   7     1200.30     1213.61     21.72 o
  -1   3   7      957.10      902.24     18.85 o
   0   3   7      106.01       89.18      4.75 o
   1   3   7      732.60      743.62     14.49 o
   2   3   7     1038.06      979.46     19.13 o
   3   3   7      296.28      283.39      8.97 o
   4   3   7      965.70      972.90     26.55 o
   5   3   7      275.32      277.51     12.16 o
   6   3   7      343.45      327.90     14.29 o
   7   3   7       29.35       36.91      8.82 o
   8   3   7      182.25      216.21     12.33 o
   9   3   7      277.22      310.23     21.63 o
  -9   4   7      103.73      121.14     17.80 o
  -8   4   7      244.45      241.30     20.90 o
  -7   4   7       63.55       65.42      7.07 o
  -6   4   7      130.30      130.13      8.31 o
  -5   4   7       13.96       13.01      4.08 o
  -4   4   7      102.53      103.75      5.53 o
  -3   4   7     1314.32     1276.72     23.64 o
  -2   4   7      565.08      572.49     11.91 o
  -1   4   7      383.51      390.51     10.48 o
   0   4   7      793.77      763.49     17.43 o
   1   4   7     1055.29     1081.28     20.55 o
   2   4   7      443.79      446.64     10.66 o
   3   4   7      362.58      373.15     13.88 o
   4   4   7      538.61      536.43     17.72 o
   5   4   7      276.60      273.88     12.43 o
   6   4   7      412.97      405.74     15.98 o
   7   4   7      156.33      128.57     16.08 o
   8   4   7       54.80       61.88     11.59 o
  -9   5   7       58.12       65.96     15.02 o
  -8   5   7      223.38      209.79     20.73 o
  -7   5   7       31.56       43.15      6.79 o
  -6   5   7      202.94      204.73     11.14 o
  -5   5   7      687.03      646.02     29.39 o
  -4   5   7      129.03      121.93      6.43 o
  -3   5   7      540.29      533.42     13.97 o
  -2   5   7      429.73      436.56     11.75 o
  -1   5   7      503.83      514.54     13.37 o
   0   5   7      599.42      603.00     15.26 o
   1   5   7      208.19      193.56      7.10 o
   2   5   7      623.16      601.51     15.85 o
   3   5   7        1.22        3.51      4.47 o
   4   5   7      121.79      127.40      9.37 o
   5   5   7     1224.39     1170.61     32.67 o
   6   5   7       37.85       26.23      6.58 o
   7   5   7      299.63      280.42     14.37 o
   8   5   7      114.84       93.55     14.20 o
  -8   6   7       15.23       22.53     11.27 o
  -7   6   7      195.71      207.78     13.55 o
  -6   6   7      201.42      211.88     14.29 o
  -5   6   7       43.83       50.76      7.04 o
  -4   6   7      152.98      141.38     13.71 o
  -3   6   7      215.15      199.09     10.16 o
  -2   6   7      374.33      390.37     14.51 o
  -1   6   7      104.38       94.85      8.33 o
   0   6   7      260.92      244.24     11.58 o
   1   6   7      123.14      133.61      9.03 o
   2   6   7       85.83       90.53      6.85 o
   3   6   7      689.65      692.77     22.44 o
   4   6   7      384.36      395.40     16.33 o
   5   6   7       26.16       30.54      6.95 o
   6   6   7       72.65       74.14      9.24 o
   7   6   7       62.25       79.67     13.39 o
  -6   7   7      334.61      328.64     21.55 o
  -5   7   7      287.93      296.16     20.08 o
  -4   7   7       22.04       15.35      8.00 o
  -3   7   7       18.15       30.22      6.37 o
  -2   7   7      200.72      193.77     11.09 o
  -1   7   7      886.23      883.92     26.54 o
   0   7   7       48.74       46.25     10.78 o
   1   7   7      340.92      341.16     12.26 o
   2   7   7      460.23      445.96     14.46 o
   3   7   7      337.08      360.07     13.32 o
   4   7   7      365.58      375.11     16.68 o
   5   7   7       85.81       77.98     10.69 o
  -4   8   7      209.19      225.79     19.10 o
  -3   8   7      341.62      315.75     21.88 o
  -2   8   7      131.95      131.85     10.84 o
  -1   8   7      198.04      190.22     18.04 o
   0   8   7      520.06      488.49     19.21 o
   1   8   7      335.77      335.35     15.92 o
   2   8   7      146.90      150.27     12.06 o
   3   8   7      279.30      296.64     12.93 o
  -6  -7   8      141.67      152.16     21.71 o
  -5  -7   8       37.67       31.49      8.94 o
  -4  -7   8      269.80      313.79     24.49 o
  -7  -6   8       20.41       16.61      8.30 o
  -6  -6   8      187.93      196.64     14.41 o
  -5  -6   8      551.53      530.45     23.65 o
  -4  -6   8      236.92      273.95     21.88 o
  -3  -6   8      644.73      677.86     36.41 o
  -9  -5   8      394.89      423.17     30.04 o
  -8  -5   8        0.21       -2.15      7.06 o
  -7  -5   8      447.37      456.21     21.46 o
  -6  -5   8       47.58       49.28      8.72 o
  -5  -5   8      279.09      283.01     15.30 o
  -4  -5   8       89.50       82.61     12.57 o
  -3  -5   8     1171.31     1166.17     54.86 o
  -9  -4   8       27.94       25.74      9.07 o
  -8  -4   8      515.29      502.87     23.00 o
  -7  -4   8      314.68      290.78     16.36 o
  -6  -4   8        2.39        4.59      5.77 o
  -5  -4   8      395.50      397.24     16.97 o
  -4  -4   8     1320.72     1328.07     41.50 o
  -3  -4   8      754.68      779.02     24.06 o
  -2  -4   8     1521.00     1505.29     42.39 o
  -1  -4   8      503.48      512.31     22.69 o
   0  -4   8      284.31      281.95     17.14 o
   1  -4   8     1083.85     1095.97     45.22 o
   8  -4   8       79.38       92.73     18.94 o
 -10  -3   8      148.30      135.18     18.61 o
  -9  -3   8      360.11      332.77     18.83 o
  -8  -3   8       29.57       31.42      7.97 o
  -7  -3   8      527.06      536.30     22.47 o
  -6  -3   8      531.65      508.14     20.94 o
  -5  -3   8       85.09       85.17      8.65 o
  -4  -3   8      766.27      766.14     20.29 o
  -3  -3   8     2010.51     2020.87     55.49 o
  -2  -3   8      546.56      588.70     18.42 o
  -1  -3   8      756.16      750.11     23.43 o
   0  -3   8     2610.09     2671.20     69.43 o
   1  -3   8     1137.68     1173.37     31.10 o
   2  -3   8      523.77      500.16     16.55 o
   3  -3   8      283.73      279.89     11.24 o
   4  -3   8      760.02      782.67     27.75 o
   7  -3   8       67.72       52.24     13.55 o
   8  -3   8      141.95      128.98     19.43 o
   9  -3   8      172.48      203.10     24.33 o
 -10  -2   8      395.19      394.44     28.41 o
  -9  -2   8      137.84      128.16     17.31 o
  -8  -2   8      954.93      950.38     34.23 o
  -7  -2   8      637.15      603.30     23.70 o
  -6  -2   8      242.79      247.03     10.22 o
  -5  -2   8     1008.74      984.26     24.36 o
  -4  -2   8      876.77      900.92     23.10 o
  -3  -2   8      552.72      606.91     19.59 o
  -2  -2   8     2319.63     2333.50     62.77 o
  -1  -2   8     3527.57     3582.52     75.64 o
   0  -2   8     1113.98     1176.41     31.29 o
   1  -2   8     2580.94     2549.57     62.93 o
   2  -2   8     1913.49     1866.12     48.21 o
   3  -2   8      254.22      249.35      8.45 o
   4  -2   8      266.76      269.88      7.58 o
   5  -2   8      461.48      453.16     13.02 o
   6  -2   8      166.73      173.71     14.86 o
   7  -2   8      102.61      115.23     10.25 o
   8  -2   8      675.56      668.73     24.63 o
   9  -2   8       49.20       61.71     15.35 o
 -10  -1   8      260.37      238.36     23.02 o
  -9  -1   8      386.23      412.23     27.26 o
  -8  -1   8       61.00       53.71     11.59 o
  -7  -1   8       79.07       80.16     12.41 o
  -6  -1   8     1275.52     1294.01     56.81 o
  -5  -1   8      651.86      680.15     33.31 o
  -4  -1   8     1720.72     1797.87     48.53 o
  -3  -1   8     6249.18     6260.31    165.71 o
  -2  -1   8      639.45      618.92     17.48 o
  -1  -1   8     2035.25     2048.80     53.13 o
   0  -1   8     1515.00     1500.02     41.14 o
   1  -1   8      125.01      127.21      5.81 o
   2  -1   8     1473.93     1476.92     30.45 o
   3  -1   8     1440.50     1399.37     29.73 o
   4  -1   8      185.08      192.94      6.67 o
   5  -1   8       51.07       51.68      4.59 o
   6  -1   8     1325.04     1319.48     25.37 o
   7  -1   8      111.07      112.13      7.62 o
   8  -1   8      204.67      199.88     12.53 o
   9  -1   8      166.53      174.53     16.98 o
 -10   0   8      395.79      387.09     28.41 o
  -9   0   8       16.78       25.14     10.29 o
  -8   0   8        3.53        5.55      7.67 o
  -7   0   8       18.96       24.00      8.33 o
  -6   0   8      523.94      507.91     27.26 o
  -5   0   8      871.90      864.14     38.86 o
  -4   0   8     1098.17     1029.20     43.75 o
  -3   0   8      137.00      141.68      4.85 o
  -2   0   8      479.29      428.67      9.13 o
  -1   0   8     2010.85     1990.88     33.35 o
   0   0   8      228.77      208.54      5.42 o
   1   0   8       71.94       86.69      4.69 o
   2   0   8      230.16      213.22      7.26 o
   3   0   8       17.18       11.60      2.92 o
   4   0   8     3659.37     3596.79     57.52 o
   5   0   8     1463.23     1444.84     25.23 o
   6   0   8      274.49      278.57      7.90 o
   7   0   8     2858.02     2832.39     45.88 o
   8   0   8      747.10      751.02     19.86 o
   9   0   8        7.71        7.59      5.24 o
 -10   1   8      302.05      299.09     24.49 o
  -9   1   8      360.08      385.13     26.94 o
  -8   1   8       66.37       83.59     13.39 o
  -7   1   8      109.28      124.73     13.88 o
  -6   1   8     1351.20     1346.09     56.81 o
  -5   1   8      678.11      710.20     23.18 o
  -4   1   8     1614.99     1699.13     42.91 o
  -3   1   8     6467.83     6545.08    122.81 o
  -2   1   8      576.25      552.18     10.82 o
  -1   1   8     2067.06     2099.09     31.86 o
   0   1   8     1682.75     1624.32     27.25 o
   1   1   8      159.23      166.08      5.15 o
   2   1   8     1425.12     1448.62     23.57 o
   3   1   8     1414.35     1403.72     23.09 o
   4   1   8      225.00      240.39      6.49 o
   5   1   8       39.89       49.06      3.39 o
   6   1   8     1181.20     1184.04     24.35 o
   7   1   8      108.72      108.38      6.50 o
   8   1   8      187.19      185.11      8.41 o
   9   1   8      144.08      138.35     11.62 o
 -10   2   8      356.95      350.19     27.59 o
  -9   2   8      130.89      139.75     18.12 o
  -8   2   8      946.71      983.81     47.51 o
  -7   2   8      607.09      569.62     31.84 o
  -6   2   8      254.11      263.51     10.30 o
  -5   2   8      917.79      903.12     25.73 o
  -4   2   8      906.87      950.68     20.24 o
  -3   2   8      564.39      616.44     11.67 o
  -2   2   8     2278.48     2284.72     38.44 o
  -1   2   8     3606.30     3636.21     59.30 o
   0   2   8     1096.61     1150.82     18.66 o
   1   2   8     2473.09     2432.88     41.88 o
   2   2   8     1866.72     1842.83     32.32 o
   3   2   8      258.06      268.85      7.49 o
   4   2   8      255.22      259.83      7.81 o
   5   2   8      544.65      541.60     12.21 o
   6   2   8      167.50      172.95      8.53 o
   7   2   8      152.36      152.12      8.58 o
   8   2   8      707.27      700.57     18.93 o
   9   2   8       60.04       55.69      8.64 o
 -10   3   8       97.82      104.16     17.80 o
  -9   3   8      337.28      327.83     25.47 o
  -8   3   8       27.00       36.57     10.61 o
  -7   3   8      505.60      531.41     30.20 o
  -6   3   8      494.82      510.93     26.77 o
  -5   3   8       81.18       87.80      6.66 o
  -4   3   8      787.82      791.96     14.75 o
  -3   3   8     1995.55     1984.94     34.04 o
  -2   3   8      529.48      563.00     11.45 o
  -1   3   8      834.17      791.86     14.76 o
   0   3   8     2503.74     2498.00     43.44 o
   1   3   8     1083.12     1102.15     20.90 o
   2   3   8      562.82      533.94     11.65 o
   3   3   8      278.02      286.04      8.12 o
   4   3   8      661.74      684.00     15.12 o
   5   3   8      127.01      135.59      9.27 o
   6   3   8     1599.96     1520.24     39.37 o
   7   3   8       66.73       67.42      6.79 o
   8   3   8      123.79      125.00      8.95 o
   9   3   8      198.11      234.28     19.26 o
  -9   4   8       40.09       43.92     12.41 o
  -8   4   8      489.27      475.42     30.53 o
  -7   4   8      284.18      271.67     21.06 o
  -6   4   8        6.07        8.66      3.98 o
  -5   4   8      306.95      307.81     13.09 o
  -4   4   8     1328.64     1330.39     27.76 o
  -3   4   8      745.73      757.50     14.98 o
  -2   4   8     1475.85     1469.57     26.37 o
  -1   4   8      405.36      421.42     14.03 o
   0   4   8      285.37      296.69      9.15 o
   1   4   8     1024.47     1021.56     20.06 o
   2   4   8      647.16      623.02     13.68 o
   3   4   8      164.98      170.28      8.21 o
   4   4   8     1324.57     1322.27     34.75 o
   5   4   8      148.01      142.64      9.86 o
   6   4   8       86.24       80.19      8.57 o
   7   4   8      214.88      202.07     17.80 o
   8   4   8      116.31      149.77     11.92 o
  -9   5   8      359.04      377.95     29.39 o
  -8   5   8        0.18        4.73      8.65 o
  -7   5   8      429.26      449.87     17.73 o
  -6   5   8       56.20       66.12      7.14 o
  -5   5   8      255.69      244.48     12.04 o
  -4   5   8       89.80       85.37      8.16 o
  -3   5   8     1252.39     1243.78     26.69 o
  -2   5   8      252.56      256.86      8.71 o
  -1   5   8      218.05      228.50      8.41 o
   0   5   8      383.68      390.13     11.55 o
   1   5   8      425.85      388.38     10.26 o
   2   5   8      217.96      223.06      9.12 o
   3   5   8      950.09      953.76     22.70 o
   4   5   8      942.92      908.62     40.24 o
   5   5   8      240.07      241.89     12.72 o
   6   5   8      357.97      340.15     15.46 o
   7   5   8      242.07      215.10     13.06 o
  -8   6   8      399.99      427.25     29.88 o
  -7   6   8       10.41        7.60      5.96 o
  -6   6   8      181.47      188.21     11.48 o
  -5   6   8      634.68      625.33     21.08 o
  -4   6   8      284.47      295.67     18.45 o
  -3   6   8      674.93      695.79     21.02 o
  -2   6   8      807.20      802.87     23.57 o
  -1   6   8      375.84      375.84     11.72 o
   0   6   8       43.68       40.12      6.14 o
   1   6   8       58.36       66.83      6.12 o
   2   6   8      126.62      137.70      8.06 o
   3   6   8       25.89       24.02      5.19 o
   4   6   8      411.75      422.77     14.26 o
   5   6   8      157.30      154.92     11.27 o
   6   6   8       41.58       44.87      8.24 o
  -6   7   8      188.64      197.22     16.65 o
  -5   7   8       30.07       26.94      9.14 o
  -4   7   8      266.82      281.79     19.59 o
  -3   7   8       89.50       89.81      8.41 o
  -2   7   8       62.92       63.58      7.60 o
  -1   7   8       71.11       86.76      8.53 o
   0   7   8       92.42       99.93      9.13 o
   1   7   8      784.27      824.18     21.25 o
   2   7   8       75.67       92.12      7.71 o
   3   7   8      884.86      928.74     23.84 o
   4   7   8       81.60       91.13      8.12 o
   5   7   8      127.02      121.38     11.39 o
  -4   8   8       57.41       49.96     11.75 o
  -3   8   8       23.53       21.88      9.96 o
  -2   8   8      141.56      161.45     11.74 o
  -1   8   8      138.13      156.10     11.53 o
   0   8   8       18.53       17.96      6.80 o
   1   8   8      386.84      395.12     17.40 o
   2   8   8      712.49      703.98     34.45 o
   3   8   8      293.80      315.19     13.57 o
  -6  -7   9      442.75      460.40     32.49 o
  -5  -7   9      326.77      354.64     19.16 o
  -7  -6   9      276.41      251.11     27.35 o
  -6  -6   9      462.41      467.09     22.20 o
  -5  -6   9      287.84      278.28     16.33 o
  -4  -6   9     1021.74     1045.36     51.10 o
  -3  -6   9       96.49      104.65     14.20 o
  -8  -5   9      126.22      121.57     13.07 o
  -7  -5   9       17.94       31.01      8.62 o
  -6  -5   9       71.75       78.20     13.80 o
  -5  -5   9      824.64      804.97     30.70 o
  -4  -5   9       46.00       55.02     10.78 o
  -3  -5   9      566.65      580.39     30.86 o
  -2  -5   9      159.40      161.46      9.90 o
  -9  -4   9      150.11      168.65     14.92 o
  -8  -4   9       31.58       25.72      8.21 o
  -7  -4   9      173.12      159.71     12.80 o
  -6  -4   9      658.76      652.34     24.93 o
  -5  -4   9       37.06       47.96      7.73 o
  -4  -4   9      323.24      341.05     21.88 o
  -3  -4   9       30.56       28.24      7.51 o
  -2  -4   9       21.60       30.58      4.60 o
  -1  -4   9     1016.19     1039.06     29.95 o
   0  -4   9      396.13      384.45     14.13 o
   1  -4   9      323.79      340.40     19.75 o
   8  -4   9      137.12      104.32     19.43 o
 -10  -3   9       92.80       87.18     16.49 o
  -9  -3   9      199.18      213.97     15.41 o
  -8  -3   9      638.54      626.75     25.87 o
  -7  -3   9      107.67      106.63     10.84 o
  -6  -3   9      113.91      106.79     10.20 o
  -5  -3   9      284.80      279.10     14.26 o
  -4  -3   9      102.76       98.27      6.28 o
  -3  -3   9      149.45      144.11      8.11 o
  -2  -3   9      622.27      626.42     20.98 o
  -1  -3   9      780.79      750.20     26.61 o
   0  -3   9      298.19      315.52     11.52 o
   1  -3   9     4435.70     4498.13    113.39 o
   2  -3   9      791.99      801.01     22.15 o
   3  -3   9      121.32      123.86      7.91 o
   7  -3   9      470.18      488.15     32.33 o
   8  -3   9      338.40      346.11     29.06 o
   9  -3   9       13.21        5.71     12.41 o
 -10  -2   9      363.77      367.17     27.92 o
  -9  -2   9      368.15      393.62     27.43 o
  -8  -2   9       31.61       29.55     10.29 o
  -7  -2   9      706.78      692.95     25.95 o
  -6  -2   9      363.14      390.38     13.23 o
  -5  -2   9      380.24      374.75     12.32 o
  -4  -2   9      508.32      495.24     14.26 o
  -3  -2   9      487.38      454.36     15.20 o
  -2  -2   9      583.29      585.34     18.74 o
  -1  -2   9      585.67      562.79     18.44 o
   0  -2   9     6372.34     6327.57    161.26 o
   1  -2   9      475.35      493.24     16.36 o
   2  -2   9      200.00      193.42      9.49 o
   3  -2   9     1456.08     1407.52     28.85 o
   4  -2   9       38.74       37.52      4.45 o
   5  -2   9      101.75       99.02      7.58 o
   6  -2   9      246.92      256.97     17.47 o
   7  -2   9      472.02      476.90     18.83 o
   8  -2   9      347.44      321.65     16.74 o
 -10  -1   9       98.05       78.20     15.02 o
  -9  -1   9        6.15        5.39      8.65 o
  -8  -1   9      562.69      561.13     33.47 o
  -7  -1   9       54.40       64.32     11.75 o
  -6  -1   9      152.05      161.79     14.86 o
  -5  -1   9      660.21      675.30     23.51 o
  -4  -1   9      762.41      727.60     23.47 o
  -3  -1   9      330.69      332.98      8.82 o
  -2  -1   9     4077.14     4026.20    103.21 o
  -1  -1   9      778.01      788.51     23.68 o
   0  -1   9      178.99      189.74      6.87 o
   1  -1   9     1734.64     1662.76     34.84 o
   2  -1   9        8.24        7.73      2.73 o
   3  -1   9      690.31      680.34     16.49 o
   4  -1   9      526.57      522.49     13.23 o
   5  -1   9      484.94      489.11     12.12 o
   6  -1   9      168.59      183.34      7.43 o
   7  -1   9      113.11      125.36     10.23 o
   8  -1   9      340.06      343.34     21.06 o
   9  -1   9       54.22       86.04     13.55 o
 -10   0   9       13.72       18.78     10.29 o
  -9   0   9        6.35        9.14      8.98 o
  -8   0   9        1.77       -4.90      6.69 o
  -7   0   9      418.44      367.34     23.84 o
  -6   0   9     1140.72     1152.46     50.94 o
  -5   0   9        1.45        1.80      5.22 o
  -4   0   9      999.24      997.36     42.77 o
  -3   0   9      632.29      610.96     12.33 o
  -2   0   9      718.84      694.11     11.94 o
  -1   0   9     4840.85     4762.32     77.66 o
   0   0   9      630.19      689.62     13.25 o
   1   0   9      142.54      135.41      5.05 o
   2   0   9     1336.05     1295.80     27.53 o
   3   0   9     2051.96     1955.29     40.27 o
   4   0   9       15.87       21.87      3.73 o
   5   0   9      475.16      468.87     10.52 o
   6   0   9      119.97      123.28      5.75 o
   7   0   9      107.91      114.07      6.52 o
   8   0   9       78.27       84.82      7.31 o
   9   0   9      263.54      258.87     14.36 o
 -10   1   9       87.81       85.71     15.51 o
  -9   1   9        8.03       13.55      9.14 o
  -8   1   9      629.66      660.72     34.94 o
  -7   1   9       68.16       79.18     12.24 o
  -6   1   9      118.07      113.63     13.22 o
  -5   1   9      715.15      717.95     19.36 o
  -4   1   9      796.55      757.30     16.71 o
  -3   1   9      352.83      360.27      7.38 o
  -2   1   9     4113.01     4210.59     62.11 o
  -1   1   9      844.96      857.96     14.13 o
   0   1   9      171.74      186.48      5.70 o
   1   1   9     1812.92     1724.86     29.64 o
   2   1   9       24.65       23.95      2.78 o
   3   1   9      669.42      673.28     12.58 o
   4   1   9      437.36      432.10      9.78 o
   5   1   9      510.16      507.67     10.92 o
   6   1   9      172.35      180.38      8.70 o
   7   1   9      136.34      145.57      8.42 o
   8   1   9      317.14      325.39     10.96 o
   9   1   9       56.95       86.19      9.81 o
 -10   2   9      356.89      361.95     27.75 o
  -9   2   9      324.12      342.52     25.96 o
  -8   2   9       34.11       28.24      9.96 o
  -7   2   9      643.27      621.86     34.61 o
  -6   2   9      380.42      401.95     23.84 o
  -5   2   9      385.19      378.61     12.64 o
  -4   2   9      467.44      478.94     12.10 o
  -3   2   9      426.38      410.86     10.02 o
  -2   2   9      582.05      592.01     11.54 o
  -1   2   9      659.62      632.24     11.02 o
   0   2   9     6628.98     6662.82     97.43 o
   1   2   9      514.11      534.44     11.23 o
   2   2   9      258.37      244.16      6.94 o
   3   2   9     1284.87     1258.75     24.40 o
   4   2   9       51.67       57.64      4.25 o
   5   2   9       80.25       81.36      5.17 o
   6   2   9      222.75      236.72      9.90 o
   7   2   9      432.10      417.31     13.97 o
   8   2   9      358.52      342.87     12.90 o
   9   2   9       43.14       42.58      8.51 o
 -10   3   9       80.40       70.69     15.18 o
  -9   3   9      186.49      202.44     20.57 o
  -8   3   9      596.47      601.13     34.77 o
  -7   3   9      126.05      117.06     14.37 o
  -6   3   9      103.17       92.15      7.21 o
  -5   3   9      260.76      258.39     10.97 o
  -4   3   9       86.11       84.10      3.89 o
  -3   3   9      150.37      145.06      5.21 o
  -2   3   9      685.29      703.04     15.16 o
  -1   3   9      768.81      732.38     14.25 o
   0   3   9      332.41      333.25      8.37 o
   1   3   9     4515.84     4577.28     75.50 o
   2   3   9      692.77      681.37     14.85 o
   3   3   9      118.34      127.29      5.79 o
   4   3   9      228.62      229.84      7.81 o
   5   3   9      414.12      411.74     13.01 o
   6   3   9      133.37      123.34      8.17 o
   7   3   9      467.03      454.78     14.87 o
   8   3   9      378.72      376.95     13.90 o
   9   3   9       14.52       25.80     10.61 o
  -9   4   9      151.84      168.81     19.43 o
  -8   4   9       30.25       35.10     10.94 o
  -7   4   9      129.79      127.02     16.16 o
  -6   4   9      598.00      593.24     20.16 o
  -5   4   9       38.09       49.58      5.88 o
  -4   4   9      344.53      334.88     13.06 o
  -3   4   9        6.05        9.64      2.42 o
  -2   4   9       25.98       32.67      2.98 o
  -1   4   9      962.31      961.46     21.30 o
   0   4   9      428.13      412.99     10.01 o
   1   4   9      299.07      304.15      8.66 o
   2   4   9      159.30      164.53      6.56 o
   3   4   9       70.74       68.07      5.74 o
   4   4   9      585.89      595.58     16.27 o
   5   4   9      169.18      158.48      8.81 o
   6   4   9      802.68      793.72     20.86 o
   7   4   9       82.41       94.72      8.20 o
   8   4   9      133.53      113.96     14.86 o
  -8   5   9       98.89      108.90     16.49 o
  -7   5   9       23.15       20.41      9.47 o
  -6   5   9       68.08       73.23      7.79 o
  -5   5   9      954.92      941.33     26.96 o
  -4   5   9       25.03       31.04      5.41 o
  -3   5   9      600.61      582.40     14.87 o
  -2   5   9      227.27      226.56      7.96 o
  -1   5   9      187.88      172.57      7.41 o
   0   5   9      177.54      184.39      8.07 o
   1   5   9      805.21      776.39     16.63 o
   2   5   9      214.80      213.91      9.21 o
   3   5   9      103.78      102.20      7.26 o
   4   5   9      231.54      233.21     10.30 o
   5   5   9      472.90      467.15     15.08 o
   6   5   9       48.12       47.38      6.74 o
   7   5   9      338.94      326.15     16.16 o
  -7   6   9      284.32      288.32     14.51 o
  -6   6   9      472.53      481.43     18.75 o
  -5   6   9      288.02      278.58     13.62 o
  -4   6   9     1042.15     1046.83     42.12 o
  -3   6   9      147.04      156.48      9.80 o
  -2   6   9       32.25       39.19      5.88 o
  -1   6   9      475.99      449.81     13.18 o
   0   6   9      597.71      602.98     19.70 o
   1   6   9       73.39       66.12      6.12 o
   2   6   9      295.01      285.23     11.07 o
   3   6   9      435.99      428.83     14.13 o
   4   6   9      136.67      134.42      8.98 o
   5   6   9        2.76        2.88      5.06 o
   6   6   9      282.63      290.38     20.41 o
  -6   7   9      433.44      408.64     24.33 o
  -5   7   9      278.27      275.42     20.08 o
  -4   7   9       40.27       40.00     10.29 o
  -3   7   9       13.53       12.08      7.84 o
  -2   7   9      265.72      269.01     16.41 o
  -1   7   9      212.19      223.78     16.41 o
   0   7   9       38.85       50.81      7.29 o
   1   7   9      168.88      168.00      9.15 o
   2   7   9       37.57       36.31      5.81 o
   3   7   9       56.08       53.53      6.86 o
   4   7   9      223.04      227.70     11.88 o
   5   7   9      414.50      394.67     18.17 o
  -4   8   9      114.32      128.98     16.33 o
  -3   8   9      143.80      139.42     16.65 o
  -2   8   9      209.52      214.85     12.71 o
  -1   8   9       52.06       59.84      8.46 o
   0   8   9      240.55      236.51     13.55 o
   1   8   9       96.82      102.17     10.44 o
   2   8   9       19.65       27.82      9.06 o
   3   8   9      150.00      143.89     12.23 o
  -6  -7  10      189.77      212.07     17.55 o
  -5  -7  10      112.39      111.83     18.12 o
  -7  -6  10      188.67      190.92     15.70 o
  -6  -6  10      413.02      437.43     21.53 o
  -5  -6  10      496.03      524.12     23.26 o
  -4  -6  10      158.63      155.59     17.14 o
  -8  -5  10       13.54       10.10      8.18 o
  -7  -5  10      327.90      332.03     18.63 o
  -6  -5  10       75.73       68.86      9.70 o
  -5  -5  10       30.03       26.00      7.20 o
  -4  -5  10      455.88      456.48     27.75 o
  -3  -5  10       83.64       86.85     12.24 o
  -2  -5  10      104.58      112.25      8.48 o
  -1  -5  10      314.35      300.56     19.92 o
  -9  -4  10      184.08      155.63     20.08 o
  -8  -4  10      312.31      310.05     18.16 o
  -7  -4  10      214.72      213.27     14.70 o
  -6  -4  10      386.01      370.33     18.24 o
  -5  -4  10      944.64      939.55     32.20 o
  -4  -4  10      581.59      602.11     31.35 o
  -3  -4  10      502.18      499.85     17.09 o
  -2  -4  10      165.84      169.59     12.73 o
  -1  -4  10      287.17      303.37     17.71 o
   0  -4  10      381.73      375.83     22.86 o
   1  -4  10     1754.39     1733.18     69.88 o
   2  -4  10      457.80      439.83     25.80 o
   8  -4  10      120.13      122.94     20.73 o
 -10  -3  10      224.31      208.65     23.02 o
  -9  -3  10      201.78      203.10     21.55 o
  -8  -3  10      366.90      345.88     18.81 o
  -7  -3  10      811.00      769.78     29.41 o
  -6  -3  10       63.58       81.85      9.52 o
  -5  -3  10       63.59       67.94      8.25 o
  -4  -3  10      831.96      844.09     22.70 o
  -3  -3  10     1925.32     2007.95     56.86 o
  -2  -3  10        6.13        7.51      3.40 o
  -1  -3  10       44.71       43.13      4.60 o
   0  -3  10     1521.73     1439.02     39.34 o
   1  -3  10      498.29      514.02     16.90 o
   2  -3  10      681.75      684.48     21.89 o
   3  -3  10     1195.56     1217.79     33.08 o
   8  -3  10      149.16      147.26     20.41 o
 -10  -2  10       39.16       31.02     12.08 o
  -9  -2  10      436.66      463.82     31.18 o
  -8  -2  10      236.19      228.08     20.57 o
  -7  -2  10      776.25      709.70     37.22 o
  -6  -2  10      107.28      107.23      7.51 o
  -5  -2  10     1169.57     1121.09     27.93 o
  -4  -2  10      707.67      711.11     20.00 o
  -3  -2  10      459.05      436.40     22.86 o
  -2  -2  10     1300.33     1180.87     48.16 o
  -1  -2  10      654.04      646.74     22.45 o
   0  -2  10     2826.35     2829.48     70.99 o
   1  -2  10      986.20      912.69     26.24 o
   2  -2  10      565.99      520.95     17.29 o
   3  -2  10      386.32      372.63     11.19 o
   4  -2  10      371.20      372.03     11.80 o
   5  -2  10      517.05      517.64     16.88 o
   6  -2  10      101.26      114.45     13.06 o
   7  -2  10      455.19      454.63     18.41 o
   8  -2  10      120.51      118.26     11.37 o
 -10  -1  10       35.09       40.00     12.57 o
  -9  -1  10      153.13      155.75     17.96 o
  -8  -1  10      253.93      235.26     20.24 o
  -7  -1  10     1031.79     1062.87     33.72 o
  -6  -1  10     1709.00     1717.34     49.90 o
  -5  -1  10      599.79      613.50     20.62 o
  -4  -1  10     1061.07     1032.71     31.85 o
  -3  -1  10      679.18      653.05     12.82 o
  -2  -1  10      350.79      375.09     13.55 o
  -1  -1  10     1991.93     1986.88     49.51 o
   0  -1  10     3729.33     3719.43     70.86 o
   1  -1  10      739.56      792.85     18.05 o
   2  -1  10     1327.37     1307.10     27.69 o
   3  -1  10     1019.14     1009.50     23.96 o
   4  -1  10       86.61       96.80      6.24 o
   5  -1  10      217.17      215.20      8.82 o
   6  -1  10      799.88      807.91     20.04 o
   7  -1  10      175.80      167.70     12.16 o
   8  -1  10       53.88       60.82      8.43 o
   9  -1  10      215.44      215.28     14.04 o
 -10   0  10        9.42       -1.96      8.98 o
  -9   0  10      251.67      250.77     21.71 o
  -8   0  10        9.21        8.49      8.00 o
  -7   0  10      463.82      450.60     27.26 o
  -5   0  10      321.92      297.46     19.10 o
  -4   0  10      156.06      147.59      8.83 o
  -3   0  10      777.75      762.01     15.04 o
  -2   0  10     3894.61     3801.76     57.11 o
  -1   0  10     3237.61     3240.00     53.57 o
   0   0  10      861.88      850.27     16.03 o
   1   0  10     2016.91     2076.41     42.24 o
   2   0  10      158.18      145.13      5.64 o
   3   0  10      216.52      207.65      7.94 o
   4   0  10     1858.28     1760.88     37.42 o
   5   0  10       76.13       81.79      4.67 o
   6   0  10        0.85       -1.35      3.75 o
   7   0  10      754.32      758.51     19.43 o
   8   0  10      330.45      323.61     15.01 o
   9   0  10       28.60       31.36     10.94 o
 -10   1  10       26.30       30.53     11.92 o
  -9   1  10      143.46      150.69     17.47 o
  -8   1  10      252.19      242.28     20.24 o
  -7   1  10     1067.91     1064.95     49.14 o
  -6   1  10     1766.10     1762.40     72.16 o
  -5   1  10      571.81      569.65     16.73 o
  -4   1  10     1108.53     1095.77     23.07 o
  -3   1  10      597.66      590.89     11.84 o
  -2   1  10      357.56      400.08      7.85 o
  -1   1  10     1886.39     1851.84     29.39 o
   0   1  10     3563.54     3534.26     59.94 o
   1   1  10      729.82      762.02     15.16 o
   2   1  10     1275.80     1256.31     27.69 o
   3   1  10     1109.66     1107.33     18.70 o
   4   1  10       96.99      102.62      4.70 o
   5   1  10      185.43      177.50      7.26 o
   6   1  10      742.61      728.83     16.81 o
   7   1  10      156.75      146.96      8.66 o
   8   1  10       44.69       53.52      6.59 o
   9   1  10      226.04      208.82     13.68 o
 -10   2  10       39.42       45.88     13.06 o
  -9   2  10      496.94      495.17     31.51 o
  -8   2  10      219.95      239.99     20.24 o
  -7   2  10      735.49      710.19     36.57 o
  -6   2  10      126.27      120.65     13.22 o
  -5   2  10     1091.76     1083.62     29.42 o
  -4   2  10      776.37      809.65     17.65 o
  -3   2  10      503.28      518.62     10.30 o
  -2   2  10     1256.99     1209.79     21.42 o
  -1   2  10      608.62      582.96     10.95 o
   0   2  10     2779.86     2758.52     42.61 o
   1   2  10      970.43      913.12     17.63 o
   2   2  10      575.15      538.88     11.90 o
   3   2  10      360.61      351.37      9.48 o
   4   2  10      384.50      379.36     10.14 o
   5   2  10      499.13      487.57     12.45 o
   6   2  10       99.60      108.56      7.66 o
   7   2  10      381.63      374.91     13.46 o
   8   2  10       96.66       99.53      8.45 o
   9   2  10       73.04       90.42     12.82 o
 -10   3  10      254.10      250.12     23.51 o
  -9   3  10      231.94      261.87     22.53 o
  -8   3  10      385.13      376.81     25.80 o
  -7   3  10      833.99      832.96     40.65 o
  -6   3  10       53.18       69.31      6.43 o
  -5   3  10       57.63       61.06      4.62 o
  -4   3  10      859.01      898.37     20.02 o
  -3   3  10     1994.57     2041.66     34.83 o
  -2   3  10        7.09       12.35      2.17 o
  -1   3  10       67.44       57.46      3.14 o
   0   3  10     1540.39     1455.72     26.29 o
   1   3  10      488.93      498.36     11.47 o
   2   3  10      750.91      732.97     15.21 o
   3   3  10     1124.52     1121.94     22.36 o
   4   3  10      270.97      274.91      8.71 o
   5   3  10      715.74      717.61     18.71 o
   6   3  10      140.60      139.80      8.52 o
   7   3  10      231.25      212.55     10.59 o
   8   3  10      123.11      123.05      9.39 o
  -9   4  10      188.41      185.63     20.08 o
  -8   4  10      311.14      310.69     24.33 o
  -7   4  10      212.22      215.99     18.78 o
  -6   4  10      377.06      371.44     14.63 o
  -5   4  10      871.11      916.77     27.05 o
  -4   4  10      556.82      570.03     18.64 o
  -3   4  10      458.48      452.13     10.51 o
  -2   4  10      133.00      132.93      5.41 o
  -1   4  10      253.28      247.77      8.63 o
   0   4  10      437.21      457.67     10.87 o
   1   4  10     1728.58     1703.80     31.16 o
   2   4  10      454.12      462.31     11.55 o
   3   4  10      402.76      397.67     12.53 o
   4   4  10     1001.65      989.68     23.59 o
   5   4  10      301.58      297.74     11.54 o
   6   4  10       13.32       12.60      5.26 o
   7   4  10      110.13      101.33      8.62 o
   8   4  10       99.50       97.20     10.89 o
  -8   5  10       10.16        8.98      9.47 o
  -7   5  10      312.72      321.95     23.84 o
  -6   5  10       45.30       39.64      6.39 o
  -5   5  10       33.60       32.32      7.75 o
  -4   5  10      468.13      482.81     17.08 o
  -3   5  10      125.76      133.98      6.62 o
  -2   5  10      106.56      123.24      6.49 o
  -1   5  10      395.96      390.53     13.62 o
   0   5  10      162.32      170.37      6.87 o
   1   5  10      142.26      134.27      9.43 o
   2   5  10      821.57      812.37     20.20 o
   3   5  10     1207.35     1214.08     27.85 o
   4   5  10      145.77      165.81      9.08 o
   5   5  10      608.88      622.31     18.19 o
   6   5  10      334.98      332.38     18.48 o
   7   5  10       12.30        4.96      6.97 o
  -7   6  10      207.56      212.08     19.75 o
  -6   6  10      431.07      446.66     17.99 o
  -5   6  10      472.65      527.50     26.29 o
  -4   6  10      185.72      186.44     15.02 o
  -3   6  10      302.55      312.16     12.81 o
  -2   6  10     1584.00     1575.83     40.26 o
  -1   6  10      142.86      130.95      7.30 o
   0   6  10      144.67      135.04      7.40 o
   1   6  10       80.92       77.50      6.67 o
   2   6  10      117.83      131.53      8.20 o
   3   6  10      153.10      147.32      8.86 o
   4   6  10      306.20      299.04     12.23 o
   5   6  10       62.87       64.00      7.48 o
   6   6  10       73.39       79.31     17.96 o
  -6   7  10      202.92      251.91     18.94 o
  -5   7  10      103.48      117.38     14.53 o
  -4   7  10      329.89      337.62     21.88 o
  -3   7  10      320.69      334.20     21.55 o
  -2   7  10       38.46       31.75      6.31 o
  -1   7  10      447.95      465.02     17.63 o
   0   7  10      392.96      380.24     16.00 o
   1   7  10       57.82       65.98      6.74 o
   2   7  10      216.21      209.79     11.89 o
   3   7  10       73.52       89.76      8.26 o
   4   7  10       63.49       70.08      8.13 o
   5   7  10      101.23      116.18     12.24 o
  -4   8  10        2.16        4.08      8.82 o
  -3   8  10       74.10       89.14     14.37 o
  -2   8  10      409.01      461.99     24.00 o
  -1   8  10        7.25       11.47      6.04 o
   0   8  10      129.45      141.39     11.71 o
   1   8  10       21.46       15.90      6.86 o
   2   8  10      161.44      161.37     12.94 o
  -6  -7  11      316.35      327.99     28.57 o
  -5  -7  11      383.47      398.03     31.35 o
  -7  -6  11      354.46      339.06     20.06 o
  -6  -6  11       82.83       78.01     11.02 o
  -5  -6  11       92.76      114.86     12.06 o
  -4  -6  11      276.54      301.38     22.86 o
  -8  -5  11      111.24      120.37     13.39 o
  -7  -5  11        8.87       12.90      7.68 o
  -6  -5  11      128.10      143.71     13.09 o
  -5  -5  11      591.76      573.23     24.47 o
  -4  -5  11       87.40       98.12     13.39 o
  -3  -5  11     1148.71     1134.01     49.79 o
  -2  -5  11     1552.28     1552.45     64.98 o
  -1  -5  11       79.17       75.26     10.78 o
   0  -5  11      236.23      233.63     18.12 o
  -9  -4  11      133.62      125.07     13.70 o
  -8  -4  11      205.30      175.75     14.65 o
  -7  -4  11      494.30      467.62     21.58 o
  -6  -4  11      274.05      267.48     15.29 o
  -5  -4  11      193.67      197.49     13.06 o
  -4  -4  11     1302.44     1290.42     58.45 o
  -3  -4  11      903.71      896.56     29.69 o
  -2  -4  11      734.92      733.59     23.48 o
  -1  -4  11      354.57      360.07     17.80 o
   0  -4  11       12.26       10.78      6.69 o
   1  -4  11      314.70      323.91     20.90 o
   2  -4  11      466.52      488.94     18.46 o
   8  -4  11        1.72       -4.90     12.24 o
 -10  -3  11       25.98       29.39     13.22 o
  -9  -3  11      178.41      163.75     19.92 o
  -8  -3  11      991.33      956.33     35.53 o
  -7  -3  11      238.12      213.63     19.18 o
  -6  -3  11      125.84      118.64     10.96 o
  -5  -3  11      611.09      589.43     22.68 o
  -4  -3  11      262.47      252.90     10.22 o
  -3  -3  11      664.59      665.24     22.17 o
  -2  -3  11      459.75      443.92     15.24 o
  -1  -3  11      290.27      309.38     18.45 o
   0  -3  11      404.70      387.75     14.56 o
   1  -3  11      750.49      763.46     22.78 o
   2  -3  11      418.59      427.06     15.33 o
   3  -3  11       57.97       59.44      6.47 o
   4  -3  11      125.06      126.85     15.18 o
   8  -3  11       62.01       57.79     15.51 o
 -10  -2  11      401.97      388.07     29.55 o
  -9  -2  11       58.01       46.37     12.41 o
  -8  -2  11      252.12      231.99     20.90 o
  -7  -2  11      116.70      134.53     16.33 o
  -6  -2  11       91.40       98.77      8.62 o
  -5  -2  11      145.23      146.22      9.49 o
  -4  -2  11      359.69      358.75     14.25 o
  -3  -2  11     1448.43     1451.72     57.79 o
  -2  -2  11       56.37       62.35      5.76 o
  -1  -2  11      271.82      277.22     18.45 o
   0  -2  11     1893.04     1862.69     51.96 o
   1  -2  11        7.44       12.93      3.98 o
   2  -2  11      915.93      869.84     20.77 o
   3  -2  11      153.55      152.62      7.47 o
   4  -2  11       46.92       51.86      6.53 o
   5  -2  11      425.32      429.16     13.47 o
   6  -2  11      152.11      168.32     15.67 o
   7  -2  11      306.71      298.46     15.57 o
   8  -2  11      151.92      176.32     17.96 o
 -10  -1  11        4.05        3.10      9.63 o
  -9  -1  11      336.71      327.83     25.80 o
  -8  -1  11       16.57       13.39      8.82 o
  -7  -1  11      410.03      398.14     31.75 o
  -6  -1  11      257.53      275.95     13.12 o
  -5  -1  11      500.91      505.57     19.07 o
  -4  -1  11      187.18      193.15     10.29 o
  -3  -1  11      384.87      361.06      8.30 o
  -2  -1  11     1684.77     1621.78     32.28 o
  -1  -1  11      494.76      499.52     16.15 o
   0  -1  11     2148.97     2204.53     42.54 o
   1  -1  11      229.55      232.46      7.93 o
   2  -1  11      549.22      533.36     13.71 o
   3  -1  11      861.55      835.63     20.14 o
   4  -1  11      860.05      827.37     19.95 o
   5  -1  11      256.00      251.65     10.64 o
   6  -1  11       22.35       23.58      4.90 o
   7  -1  11      572.48      554.60     27.59 o
   8  -1  11      415.69      427.83     17.84 o
   9  -1  11        0.14        0.56      7.10 o
 -10   0  11        7.01        4.73     10.12 o
  -9   0  11        6.86       10.29      8.98 o
  -8   0  11       33.24       26.12      9.80 o
  -7   0  11       93.13      113.30     14.37 o
  -6   0  11       27.64       36.24      9.31 o
  -5   0  11      325.39      325.94     14.19 o
  -4   0  11      659.39      615.16     12.81 o
  -3   0  11     1023.50     1050.10     19.99 o
  -2   0  11      663.31      660.61     11.77 o
  -1   0  11     2986.37     2944.66     49.30 o
   0   0  11     2035.16     1924.87     33.27 o
   1   0  11      176.54      169.50      5.90 o
   2   0  11     3466.01     3343.15     56.48 o
   3   0  11     2858.73     2864.95     49.16 o
   4   0  11       75.08       75.16      5.09 o
   5   0  11     1289.22     1300.11     22.92 o
   6   0  11       46.20       43.44      4.73 o
   7   0  11       23.45       26.31      5.33 o
   8   0  11       31.92       46.48      8.06 o
   9   0  11      117.23      115.56     11.43 o
 -10   1  11        3.77        3.43      9.63 o
  -9   1  11      403.35      376.97     26.61 o
  -8   1  11        7.96        8.65      8.16 o
  -7   1  11      409.43      382.68     24.82 o
  -6   1  11      197.55      209.30     17.80 o
  -5   1  11      567.68      572.39     28.08 o
  -4   1  11      177.07      181.14      6.69 o
  -3   1  11      336.33      312.97      6.99 o
  -2   1  11     1580.94     1529.27     24.85 o
  -1   1  11      463.40      477.16      9.33 o
   0   1  11     1952.70     1986.96     35.77 o
   1   1  11      175.53      171.52      6.20 o
   2   1  11      523.94      492.02     11.47 o
   3   1  11      872.38      846.37     15.44 o
   4   1  11      798.93      782.93     16.94 o
   5   1  11      251.33      243.43      8.51 o
   6   1  11       37.12       40.45      4.79 o
   7   1  11      526.47      538.01     16.01 o
   8   1  11      454.74      440.61     14.88 o
   9   1  11        0.36       -2.39      6.82 o
 -10   2  11      396.72      385.13     29.06 o
  -9   2  11       79.95       72.98     13.88 o
  -8   2  11      246.14      243.91     20.73 o
  -7   2  11      161.75      172.57     16.33 o
  -6   2  11      110.76      113.47     12.90 o
  -5   2  11      120.64      115.45      6.01 o
  -4   2  11      338.36      332.54     12.04 o
  -3   2  11     1418.84     1455.57     25.55 o
  -2   2  11       44.21       49.29      2.95 o
  -1   2  11      375.67      373.87      7.76 o
   0   2  11     2070.83     2031.54     31.29 o
   1   2  11        4.98        8.76      2.54 o
   2   2  11      956.36      901.46     17.77 o
   3   2  11      107.46      108.90      5.68 o
   4   2  11       46.75       48.59      4.43 o
   5   2  11      439.57      442.71     11.71 o
   6   2  11      102.59       98.65      7.56 o
   7   2  11      302.49      289.07     12.84 o
   8   2  11      155.21      150.37      9.89 o
 -10   3  11       26.99       45.71     13.55 o
  -9   3  11      198.44      193.95     20.08 o
  -8   3  11     1030.98     1012.54     48.98 o
  -7   3  11      232.12      211.59     18.78 o
  -6   3  11      164.60      145.63     14.69 o
  -5   3  11      547.23      577.95     14.90 o
  -4   3  11      243.43      245.82      8.61 o
  -3   3  11      678.45      683.36     13.52 o
  -2   3  11      414.92      401.94      9.37 o
  -1   3  11      317.72      330.28      7.41 o
   0   3  11      442.96      412.51      9.89 o
   1   3  11      707.99      713.25     15.23 o
   2   3  11      393.97      402.84     10.50 o
   3   3  11       34.14       35.90      4.09 o
   4   3  11      176.58      187.61      7.45 o
   5   3  11        1.30        1.12      4.22 o
   6   3  11       22.91       23.58      5.63 o
   7   3  11      203.96      218.31     10.98 o
   8   3  11       79.45       85.19      8.47 o
  -9   4  11      119.63      120.81     18.45 o
  -8   4  11      217.59      218.77     20.41 o
  -7   4  11      444.98      416.97     27.59 o
  -6   4  11      227.73      220.39     11.24 o
  -5   4  11      200.58      196.28     10.23 o
  -4   4  11     1315.77     1312.21     28.68 o
  -3   4  11     1041.46     1004.01     18.68 o
  -2   4  11      733.47      701.81     16.68 o
  -1   4  11      446.27      444.00     10.49 o
   0   4  11       18.23       20.49      3.41 o
   1   4  11      329.41      332.21      9.50 o
   2   4  11      587.68      582.42     13.20 o
   3   4  11      498.64      497.21     14.56 o
   4   4  11       54.57       53.03      6.08 o
   5   4  11      897.75      870.69     22.33 o
   6   4  11      274.96      293.24     12.31 o
   7   4  11      181.16      156.40     10.11 o
   8   4  11        9.45        7.02     11.92 o
  -8   5  11      108.72      154.44     18.29 o
  -7   5  11       10.02       12.24      8.98 o
  -6   5  11      138.85      136.32      9.68 o
  -5   5  11      658.64      670.27     35.92 o
  -4   5  11       77.37       75.51      7.39 o
  -3   5  11     1074.94     1051.15     28.28 o
  -2   5  11     1633.98     1643.98     33.41 o
  -1   5  11       91.14       94.08      6.17 o
   0   5  11      248.83      265.05      8.54 o
   1   5  11      648.58      663.66     15.21 o
   2   5  11       11.20       13.79      4.34 o
   3   5  11      712.29      700.75     18.82 o
   4   5  11      473.65      456.38     14.85 o
   5   5  11      157.11      150.10      9.44 o
   6   5  11      111.49      108.96     10.30 o
   7   5  11      242.72      257.19     16.49 o
  -7   6  11      383.24      369.62     25.80 o
  -6   6  11      108.74      132.89     13.88 o
  -5   6  11       98.28      104.65     12.90 o
  -4   6  11      307.50      342.03     20.41 o
  -3   6  11      134.76      157.71     14.69 o
  -2   6  11      150.32      163.61      9.95 o
  -1   6  11      252.55      262.52     12.20 o
   0   6  11      217.60      224.77      8.39 o
   1   6  11       66.88       66.84      6.35 o
   2   6  11       17.96       17.49      6.11 o
   3   6  11      110.55      111.86      8.32 o
   4   6  11       73.64       75.17      7.65 o
   5   6  11        0.20       -3.47      5.27 o
   6   6  11      122.40      138.59     21.06 o
  -6   7  11      340.84      391.17     23.67 o
  -5   7  11      453.96      511.66     26.77 o
  -4   7  11      160.67      156.57     16.16 o
  -3   7  11       84.52       82.77     12.73 o
  -2   7  11      203.23      200.99     11.51 o
  -1   7  11       71.77       69.95      8.11 o
   0   7  11      228.02      211.67     12.20 o
   1   7  11      122.10      143.02     18.55 o
   2   7  11      127.41      135.15      9.29 o
   3   7  11      316.04      327.48     18.62 o
   4   7  11      358.45      340.41     20.98 o
  -3   8  11      112.15      126.20     16.65 o
  -2   8  11      159.95      184.00     18.45 o
  -1   8  11      136.47      148.12     11.81 o
   0   8  11       71.48       78.03      9.58 o
   1   8  11       12.62       15.56      7.17 o
   2   8  11      386.53      450.44     26.61 o
  -5  -7  12       29.26        8.33     13.55 o
  -7  -6  12       48.12       48.25     12.82 o
  -6  -6  12      126.45      120.40     13.03 o
  -5  -6  12      461.10      489.95     22.49 o
  -8  -5  12      338.56      328.53     19.62 o
  -7  -5  12      870.08      838.72     32.54 o
  -6  -5  12       67.27       67.98     10.86 o
  -5  -5  12      242.78      220.35     14.65 o
  -4  -5  12      699.96      745.12     39.18 o
  -3  -5  12      168.42      179.26     15.67 o
  -2  -5  12      507.82      487.01     25.80 o
  -1  -5  12      613.26      621.21     30.04 o
   0  -5  12      601.93      546.11     30.53 o
   1  -5  12      373.78      343.01     22.20 o
  -9  -4  12      277.66      268.89     25.80 o
  -8  -4  12      240.93      209.28     15.99 o
  -7  -4  12       76.96       90.09     11.08 o
  -6  -4  12      479.63      457.12     21.01 o
  -5  -4  12     1410.87     1334.02     42.71 o
  -4  -4  12       10.45       24.00      8.65 o
  -3  -4  12      917.66      908.85     31.02 o
  -2  -4  12      203.96      201.36     12.00 o
  -1  -4  12      184.80      173.71     14.53 o
   0  -4  12     1640.82     1624.77     67.43 o
   1  -4  12      370.75      356.24     23.51 o
   2  -4  12       19.81       31.56      5.72 o
   3  -4  12       45.78       51.75     11.10 o
  -9  -3  12       63.92       83.75     16.00 o
  -8  -3  12      273.65      262.20     24.00 o
  -7  -3  12      425.91      444.23     28.24 o
  -6  -3  12      326.04      287.66     15.82 o
  -5  -3  12       72.36       79.01      6.49 o
  -4  -3  12      659.31      645.64     18.59 o
  -3  -3  12      201.15      194.40     10.03 o
  -2  -3  12      109.98      120.32     11.27 o
  -1  -3  12      601.51      583.49     30.20 o
   0  -3  12      220.26      225.50     10.49 o
   1  -3  12      132.77      127.75      8.69 o
   2  -3  12     1014.38     1031.21     30.52 o
   3  -3  12      104.64      111.25      8.43 o
   4  -3  12       23.50       25.63      9.31 o
 -10  -2  12      129.22      138.94     20.08 o
  -9  -2  12      699.26      703.49     40.16 o
  -8  -2  12      319.55      310.20     24.49 o
  -7  -2  12        3.98       -6.37      7.35 o
  -6  -2  12      469.32      488.47     18.69 o
  -5  -2  12      739.48      748.22     25.72 o
  -4  -2  12      402.64      392.11     15.90 o
  -3  -2  12      294.95      289.30     16.65 o
  -2  -2  12     1001.71      963.04     27.22 o
  -1  -2  12      488.64      522.67     17.58 o
   0  -2  12     2486.72     2482.70     65.53 o
   1  -2  12     1148.57     1166.07     33.86 o
   2  -2  12       26.68       29.58      4.33 o
   3  -2  12       23.98       24.32      4.47 o
   4  -2  12      752.32      736.06     18.50 o
   5  -2  12      278.09      271.84     11.62 o
   6  -2  12      269.75      281.79     19.59 o
   7  -2  12      435.60      439.17     24.33 o
   8  -2  12       49.11       59.59     13.55 o
 -10  -1  12      841.89      770.92     43.75 o
  -9  -1  12        4.62        9.63      9.63 o
  -8  -1  12       59.16       52.73     12.24 o
  -7  -1  12     1490.67     1549.64     47.58 o
  -6  -1  12       13.64       16.41      5.54 o
  -5  -1  12      295.80      288.66     13.59 o
  -4  -1  12      303.29      318.63     20.16 o
  -3  -1  12      486.04      458.93     10.63 o
  -2  -1  12      614.88      584.95     14.06 o
  -1  -1  12     1991.76     1966.46     50.60 o
   0  -1  12     1875.01     1839.85     39.22 o
   1  -1  12     1153.19     1164.77     26.52 o
   2  -1  12     1857.71     1767.73     47.59 o
   3  -1  12      526.94      505.53     14.68 o
   4  -1  12      344.49      349.89     11.74 o
   5  -1  12      349.96      355.07     12.16 o
   6  -1  12      955.67      937.57     27.01 o
   7  -1  12      170.15      166.04     16.82 o
   8  -1  12      218.40      216.18     13.50 o
 -10   0  12       64.65       67.26     14.53 o
  -9   0  12      222.73      228.08     20.90 o
  -8   0  12       70.55       49.14     11.75 o
  -7   0  12      213.48      194.12     17.63 o
  -6   0  12      142.84      129.84      9.99 o
  -5   0  12      396.76      427.36     17.32 o
  -4   0  12      179.94      196.74      6.16 o
  -3   0  12     4415.16     4530.87     77.79 o
  -2   0  12      697.16      660.62     11.99 o
  -1   0  12      856.09      872.23     16.67 o
   0   0  12       74.04       65.32      3.91 o
   1   0  12     1307.54     1235.23     22.94 o
   2   0  12      496.83      513.73     11.86 o
   3   0  12     1533.51     1485.51     27.56 o
   4   0  12      643.04      613.78     14.20 o
   5   0  12        4.72        2.51      3.42 o
   6   0  12      248.08      240.45      9.22 o
   7   0  12      511.58      503.37     15.46 o
   8   0  12       10.11       12.12      7.11 o
  -9   1  12        2.92        3.27      8.65 o
  -8   1  12       67.82       73.63     13.22 o
  -7   1  12     1698.62     1678.16     69.22 o
  -6   1  12       20.41       18.29      8.00 o
  -5   1  12      287.99      274.61     18.94 o
  -4   1  12      270.56      285.66      8.03 o
  -3   1  12      479.75      480.07      9.26 o
  -2   1  12      578.33      572.96     10.84 o
  -1   1  12     1950.95     1880.70     30.02 o
   0   1  12     1948.61     1943.40     33.32 o
   1   1  12     1232.82     1237.43     22.60 o
   2   1  12     1811.61     1766.04     37.44 o
   3   1  12      590.73      576.10     12.91 o
   4   1  12      343.77      352.76     10.05 o
   5   1  12      355.03      349.34     10.43 o
   6   1  12      875.01      874.65     19.53 o
   7   1  12      172.01      181.34      9.82 o
   8   1  12      201.60      206.97     15.19 o
 -10   2  12      115.72      109.38     17.80 o
  -9   2  12      667.63      677.53     39.35 o
  -8   2  12      324.18      334.36     24.00 o
  -7   2  12        3.41        0.00      6.69 o
  -6   2  12      451.45      445.87     26.61 o
  -5   2  12      791.04      805.67     22.46 o
  -4   2  12      400.66      401.55     11.25 o
  -3   2  12      258.00      257.37      9.43 o
  -2   2  12      926.69      895.33     15.84 o
  -1   2  12      491.09      514.54     10.14 o
   0   2  12     2545.86     2538.99     40.65 o
   1   2  12     1211.93     1207.16     20.22 o
   2   2  12       19.93       15.30      3.07 o
   3   2  12       46.68       48.85      4.37 o
   4   2  12      691.44      678.89     15.75 o
   5   2  12      252.10      244.99      8.83 o
   6   2  12      249.05      255.24     11.01 o
   7   2  12      361.54      345.01     13.33 o
   8   2  12       46.47       49.71      7.35 o
  -9   3  12       66.12       91.26     15.84 o
  -8   3  12      304.56      349.54     24.65 o
  -7   3  12      377.79      391.99     26.12 o
  -6   3  12      325.99      297.46     20.73 o
  -5   3  12       64.21       71.80      5.21 o
  -4   3  12      646.03      632.50     16.10 o
  -3   3  12      188.23      173.68      5.86 o
  -2   3  12      129.91      125.40      4.68 o
  -1   3  12      705.78      678.56     12.49 o
   0   3  12      173.05      174.91      6.58 o
   1   3  12      151.87      141.64      6.08 o
   2   3  12     1041.95     1035.94     20.74 o
   3   3  12       76.31       74.76      5.31 o
   4   3  12       27.46       30.99      4.23 o
   5   3  12       47.45       50.76      6.16 o
   6   3  12      283.53      290.40     12.05 o
   7   3  12      254.81      244.22     11.58 o
   8   3  12      190.84      196.29     13.71 o
  -9   4  12      291.97      320.97     25.80 o
  -8   4  12      256.97      268.73     22.20 o
  -7   4  12       78.09      112.16     15.18 o
  -6   4  12      482.99      492.40     27.92 o
  -5   4  12     1309.51     1299.02     36.16 o
  -4   4  12        9.98       12.26      3.88 o
  -3   4  12      950.01      958.80     18.37 o
  -2   4  12      294.22      299.67      9.05 o
  -1   4  12      193.10      185.29      6.99 o
   0   4  12     1703.98     1647.61     30.28 o
   1   4  12      449.26      424.46     10.92 o
   2   4  12       26.37       36.13      4.23 o
   3   4  12       74.12       72.04      6.30 o
   4   4  12      767.44      771.18     20.23 o
   5   4  12      107.25      104.01     10.97 o
   6   4  12      337.39      336.21     13.42 o
   7   4  12      213.64      240.32     14.61 o
  -8   5  12      280.43      267.75     23.84 o
  -7   5  12      839.65      822.67     42.61 o
  -6   5  12       58.30       66.37      8.16 o
  -5   5  12      262.56      260.03     15.92 o
  -4   5  12      705.52      784.14     32.65 o
  -3   5  12      153.24      144.32     13.55 o
  -2   5  12      524.18      518.00     13.82 o
  -1   5  12      580.89      572.32     13.63 o
   0   5  12      654.23      624.78     14.30 o
   1   5  12      337.08      318.81      9.79 o
   2   5  12      431.00      405.83     13.23 o
   3   5  12      711.37      713.16     19.27 o
   4   5  12      146.26      147.76      9.14 o
   5   5  12      422.58      420.88     14.93 o
   6   5  12      151.31      138.41     25.96 o
  -6   6  12      107.36      109.06     13.22 o
  -5   6  12      407.94      447.66     24.65 o
  -4   6  12      108.55       99.75     12.73 o
  -3   6  12      690.50      709.86     32.33 o
  -2   6  12      762.53      751.19     22.79 o
  -1   6  12       57.97       48.10      5.62 o
   0   6  12      175.33      174.45      7.81 o
   1   6  12      197.43      194.81      9.36 o
   2   6  12       37.70       30.37      5.66 o
   3   6  12      188.15      191.14     12.34 o
   4   6  12      488.54      485.18     16.32 o
   5   6  12       31.02       24.90      7.92 o
  -5   7  12       30.53       31.18     10.29 o
  -4   7  12      259.46      268.07     20.08 o
  -3   7  12      436.76      447.34     25.63 o
  -2   7  12       87.55       84.12      8.60 o
  -1   7  12      656.99      679.39     22.77 o
   0   7  12        1.25        4.32      5.60 o
   1   7  12        7.89        9.79      5.09 o
   2   7  12      352.00      361.45     19.13 o
   3   7  12       14.24       11.08      5.99 o
   4   7  12       94.88       81.75     10.31 o
  -2   8  12      198.21      213.06     19.92 o
  -1   8  12       26.49       35.41      7.69 o
   0   8  12       94.65       99.85     10.50 o
   1   8  12      244.92      234.99     14.39 o
  -5  -7  13       85.92       68.73     17.31 o
  -7  -6  13      183.84      207.28     16.67 o
  -6  -6  13       52.84       61.06     19.35 o
  -5  -6  13      169.58      135.34     19.92 o
  -8  -5  13       81.52       68.92     11.54 o
  -7  -5  13        4.95       -2.74      7.48 o
  -6  -5  13      370.44      361.18     19.27 o
  -5  -5  13      720.19      692.66     27.47 o
  -4  -5  13      112.24      115.26     14.53 o
  -2  -5  13      532.09      529.78     27.43 o
  -1  -5  13      179.39      171.26     15.18 o
   0  -5  13      422.82      418.93     24.65 o
   1  -5  13      722.99      703.49     37.39 o
  -9  -4  13       23.50       27.92     13.39 o
  -8  -4  13      167.05      186.12     21.06 o
  -7  -4  13      135.06      126.11     13.04 o
  -6  -4  13      289.37      276.86     16.43 o
  -5  -4  13      938.44      916.90     33.13 o
  -4  -4  13      769.15      765.04     40.16 o
  -3  -4  13       40.10       39.21      5.99 o
  -2  -4  13      106.79      124.08     12.08 o
  -1  -4  13      662.04      643.09     31.51 o
   0  -4  13      438.33      433.62     25.47 o
   1  -4  13      508.59      482.60     26.61 o
   2  -4  13      616.70      629.21     21.98 o
   3  -4  13       46.82       56.81     11.75 o
  -9  -3  13      142.12      134.53     19.26 o
  -8  -3  13      158.87      160.98     19.43 o
  -7  -3  13       14.17        8.00      9.63 o
  -6  -3  13      153.83      155.59     17.96 o
  -5  -3  13       14.40        9.90      5.31 o
  -4  -3  13      157.55      160.64     10.50 o
  -3  -3  13      168.26      171.91     13.39 o
  -2  -3  13      419.05      411.42     21.88 o
  -1  -3  13      702.15      703.83     22.30 o
   0  -3  13     1498.78     1436.83     40.91 o
   1  -3  13      401.56      419.57     16.78 o
   2  -3  13      269.65      288.56     13.08 o
   3  -3  13      114.89      112.50      8.94 o
   4  -3  13      854.84      921.45     44.24 o
 -10  -2  13       79.76       73.47     16.33 o
  -9  -2  13       86.24       96.16     16.33 o
  -8  -2  13      646.55      649.78     37.22 o
  -7  -2  13      186.11      187.59     18.94 o
  -6  -2  13      188.27      199.09     11.88 o
  -5  -2  13       66.36       61.61      7.28 o
  -4  -2  13      896.80      907.36     29.19 o
  -3  -2  13      142.99      130.77     12.41 o
  -2  -2  13       17.38       17.02      6.20 o
  -1  -2  13      887.90      796.78     25.51 o
   0  -2  13      110.65      107.85      8.13 o
   1  -2  13     1266.99     1256.55     36.55 o
   2  -2  13      183.52      186.58     10.78 o
   3  -2  13      283.93      277.58     10.40 o
   4  -2  13      133.58      141.60      8.12 o
   5  -2  13      377.95      360.18     12.86 o
   6  -2  13      512.36      509.05     26.29 o
   7  -2  13       81.65       72.49     13.88 o
   8  -2  13      155.64      175.34     18.94 o
 -10  -1  13      286.72      288.16     25.14 o
  -9  -1  13      248.58      230.36     22.20 o
  -8  -1  13      327.17      340.89     24.82 o
  -7  -1  13      644.76      659.76     33.63 o
  -6  -1  13     1456.90     1530.90     45.57 o
  -5  -1  13      669.74      673.35     24.69 o
  -4  -1  13      501.99      535.47     19.88 o
  -3  -1  13      165.53      151.09      5.61 o
  -2  -1  13      743.38      708.92     16.23 o
  -1  -1  13      373.84      355.32     13.79 o
   0  -1  13      303.76      313.39      9.55 o
   1  -1  13      457.27      416.59     12.35 o
   2  -1  13      301.91      284.35     10.01 o
   3  -1  13      444.62      416.36     13.48 o
   4  -1  13      742.60      735.93     19.28 o
   5  -1  13       99.12      105.92      7.52 o
   6  -1  13      152.05      161.97      9.26 o
   7  -1  13      309.02      322.24     15.29 o
   8  -1  13       84.80       99.69     10.55 o
 -10   0  13       48.49       47.67     13.55 o
  -9   0  13       25.26       28.24     10.94 o
  -8   0  13      686.82      644.72     36.41 o
  -7   0  13      359.19      372.73     17.14 o
  -6   0  13        0.45        0.67      4.83 o
  -5   0  13      305.73      309.02     14.43 o
  -4   0  13      536.32      539.06     15.56 o
  -3   0  13      131.81      137.61      5.67 o
  -2   0  13      410.69      422.29      8.86 o
  -1   0  13     2628.12     2508.05     42.85 o
   0   0  13       21.91       11.15      2.63 o
   1   0  13       31.14       28.54      3.28 o
   2   0  13     1059.17     1019.70     20.12 o
   3   0  13      199.59      179.99      7.21 o
   4   0  13        7.48       10.39      3.55 o
   5   0  13      308.68      314.19      9.84 o
   6   0  13        9.95       13.14      4.19 o
   7   0  13       79.00       75.24      7.28 o
   8   0  13        2.74        5.04      7.32 o
 -10   1  13      271.64      237.38     23.51 o
  -9   1  13      262.93      266.61     22.53 o
  -8   1  13      325.90      314.93     23.67 o
  -7   1  13      660.56      664.96     35.75 o
  -6   1  13     1486.18     1506.08     64.98 o
  -5   1  13      792.80      786.61     23.91 o
  -4   1  13      528.18      567.89     12.74 o
  -3   1  13      128.48      120.31      4.60 o
  -2   1  13      663.72      648.56     12.35 o
  -1   1  13      363.49      344.84      7.87 o
   0   1  13      208.32      224.85      7.36 o
   1   1  13      471.44      432.20     10.49 o
   2   1  13      301.57      293.09      8.60 o
   3   1  13      527.64      501.56     14.06 o
   4   1  13      754.23      740.20     16.46 o
   5   1  13       99.24      109.08      6.46 o
   6   1  13      178.14      180.29      8.12 o
   7   1  13      302.83      305.84     12.40 o
   8   1  13       83.52       82.94      8.29 o
 -10   2  13       87.07       69.22     15.02 o
  -9   2  13       91.30       98.12     16.33 o
  -8   2  13      622.92      615.17     35.59 o
  -7   2  13      163.07      175.67     16.98 o
  -6   2  13      207.32      202.61     16.98 o
  -5   2  13       45.17       46.90      6.27 o
  -4   2  13      874.34      903.42     20.92 o
  -3   2  13      141.59      145.05      5.03 o
  -2   2  13        6.05        7.11      2.23 o
  -1   2  13      908.70      866.15     15.21 o
   0   2  13       83.04       86.27      4.11 o
   1   2  13     1348.31     1311.60     24.47 o
   2   2  13      244.01      252.50      7.94 o
   3   2  13      281.93      280.64      8.99 o
   4   2  13      126.90      121.50      6.68 o
   5   2  13      391.12      387.10     11.31 o
   6   2  13      444.13      435.56     14.67 o
   7   2  13       94.80       89.73      8.22 o
   8   2  13      135.46      149.27     10.52 o
  -9   3  13      184.29      199.18     20.24 o
  -8   3  13      156.67      161.95     18.29 o
  -7   3  13       18.37       15.84      8.65 o
  -6   3  13      198.80      197.87     16.98 o
  -5   3  13       19.06       22.79      3.86 o
  -4   3  13      159.57      158.01      7.25 o
  -3   3  13      139.25      134.29      5.54 o
  -2   3  13      395.99      390.24      8.73 o
  -1   3  13      692.17      679.57     14.63 o
   0   3  13     1540.49     1497.22     27.41 o
   1   3  13      487.81      488.80     11.73 o
   2   3  13      268.86      278.23      8.91 o
   3   3  13       68.40       66.53      5.28 o
   4   3  13      895.65      882.70     19.26 o
   5   3  13       51.80       49.46      6.41 o
   6   3  13      245.17      246.48     11.38 o
   7   3  13       12.65       12.38      6.03 o
   8   3  13       30.85        3.92     12.24 o
  -9   4  13       21.54       19.43     11.43 o
  -8   4  13      158.08      182.20     19.59 o
  -7   4  13      157.98      163.59     17.14 o
  -6   4  13      302.64      302.85     21.06 o
  -5   4  13      984.02      978.56     28.02 o
  -4   4  13      874.82      852.78     20.25 o
  -3   4  13       38.75       38.84      4.47 o
  -2   4  13       84.00       90.99      5.26 o
  -1   4  13      672.07      641.10     14.37 o
   0   4  13      471.23      465.44     11.64 o
   1   4  13      486.10      455.61     11.85 o
   2   4  13      691.02      666.59     15.28 o
   3   4  13       45.39       43.15      5.72 o
   4   4  13      122.55      127.83      8.63 o
   5   4  13      422.04      426.06     14.76 o
   6   4  13      107.26      114.80     13.50 o
   7   4  13        1.11        4.63      7.14 o
  -8   5  13       89.25       81.30     15.02 o
  -7   5  13        7.51       -5.88      7.67 o
  -6   5  13      339.54      350.85     23.67 o
  -5   5  13      701.37      702.02     30.69 o
  -4   5  13      118.71      101.22     12.08 o
  -3   5  13      624.28      657.94     29.71 o
  -2   5  13      518.54      526.87     17.13 o
  -1   5  13      186.80      179.99      7.34 o
   0   5  13      419.50      403.67     11.13 o
   1   5  13      806.55      765.91     17.06 o
   2   5  13       37.62       33.75      5.50 o
   3   5  13      475.80      494.14     19.02 o
   4   5  13      109.62       92.85      8.01 o
   5   5  13       15.02       10.92      5.81 o
   6   5  13      142.89      148.34     13.31 o
  -6   6  13       61.53       67.92     11.43 o
  -5   6  13      184.57      196.08     16.16 o
  -4   6  13      229.02      219.42     17.14 o
  -3   6  13       92.00       84.41     12.24 o
  -2   6  13      297.29      296.84     13.06 o
  -1   6  13      634.59      660.81     18.25 o
   0   6  13      144.99      132.02      7.05 o
   1   6  13      266.84      263.05     12.99 o
   2   6  13      343.03      317.93     12.38 o
   3   6  13      202.31      198.54     10.70 o
   4   6  13       27.45       28.20      6.47 o
   5   6  13      267.48      264.04     24.57 o
  -5   7  13      123.42      120.16     15.02 o
  -4   7  13      293.97      287.99     20.90 o
  -3   7  13      231.33      229.71     19.10 o
  -2   7  13      404.54      417.46     25.47 o
  -1   7  13        2.75        0.92      5.25 o
   0   7  13      285.71      282.69     17.80 o
   1   7  13       55.10       53.87      6.87 o
   2   7  13       93.68      104.51      8.80 o
   3   7  13       27.03       28.35      8.08 o
  -1   8  13      122.07      126.77     11.24 o
  -5  -7  14       21.45       17.31     14.69 o
  -6  -6  14       36.86       39.18     14.53 o
  -5  -6  14      108.25       88.49     17.80 o
  -1  -6  14      212.14      221.06     18.29 o
  -8  -5  14      317.62      307.05     19.85 o
  -7  -5  14      359.22      350.22     25.71 o
  -6  -5  14      102.57      107.46     12.00 o
  -5  -5  14      213.57      217.22     14.73 o
  -2  -5  14      816.29      800.80     36.24 o
  -1  -5  14     1057.67     1010.75     45.06 o
   0  -5  14       10.35        6.69      7.51 o
   1  -5  14      194.07      220.73     18.45 o
   2  -5  14      192.51      210.28     18.45 o
  -9  -4  14      264.48      258.61     26.77 o
  -8  -4  14       88.41      103.67     17.80 o
  -7  -4  14      118.88      132.24     18.94 o
  -6  -4  14      244.17      264.65     23.35 o
  -5  -4  14      567.32      562.33     23.42 o
  -3  -4  14     1797.42     1830.48     74.12 o
  -2  -4  14      562.56      526.68     28.90 o
  -1  -4  14      194.04      196.73     16.16 o
   0  -4  14      536.77      543.17     28.24 o
   1  -4  14      734.84      733.32     23.55 o
   2  -4  14      266.47      277.28     15.51 o
   3  -4  14     1280.64     1271.80     56.49 o
  -9  -3  14        1.17        5.55     10.94 o
  -8  -3  14      291.17      307.42     26.12 o
  -7  -3  14      361.81      360.32     26.29 o
  -6  -3  14       63.00       48.82     12.41 o
  -5  -3  14      582.74      564.88     20.99 o
  -4  -3  14     1382.49     1438.49     44.13 o
  -3  -3  14       56.19       53.39      9.14 o
  -2  -3  14      211.00      231.34     16.16 o
  -1  -3  14      268.52      259.37     12.39 o
   0  -3  14      387.55      363.36     15.21 o
   1  -3  14     1476.10     1445.59     39.93 o
   2  -3  14     1002.71      956.75     30.59 o
   3  -3  14      468.11      480.56     18.68 o
   4  -3  14      993.46     1043.56     49.47 o
 -10  -2  14       34.76       36.41     13.88 o
  -9  -2  14      266.61      285.54     25.14 o
  -8  -2  14       53.55       60.41     13.39 o
  -7  -2  14       61.23       42.77     11.92 o
  -6  -2  14      496.85      536.29     20.90 o
  -5  -2  14      289.47      273.31     14.01 o
  -4  -2  14      187.57      179.14     11.36 o
  -3  -2  14      367.12      367.01     21.55 o
  -2  -2  14      522.47      518.49     18.06 o
  -1  -2  14      552.99      557.18     18.73 o
   0  -2  14      207.97      200.52     10.54 o
   1  -2  14      169.80      157.55      9.76 o
   2  -2  14      283.68      274.93     10.61 o
   3  -2  14     1025.14     1045.80     26.11 o
   4  -2  14      200.77      204.46      9.74 o
   5  -2  14       30.39       27.42      7.04 o
   6  -2  14      818.72      826.10     36.41 o
   7  -2  14       20.18       16.00     11.27 o
   8  -2  14        0.81       -6.69     11.27 o
 -10  -1  14      241.35      256.16     24.33 o
  -9  -1  14       15.56        0.65      9.31 o
  -8  -1  14      286.32      283.09     22.86 o
  -7  -1  14      643.65      681.26     28.24 o
  -6  -1  14      195.31      180.10     11.76 o
  -5  -1  14      679.60      683.31     23.17 o
  -4  -1  14      189.39      197.40     11.59 o
  -3  -1  14      113.41      124.62      5.63 o
  -2  -1  14      772.95      722.11     16.69 o
  -1  -1  14     1649.07     1595.17     33.36 o
   0  -1  14      441.15      439.60     12.82 o
   1  -1  14      118.27      135.81      7.26 o
   2  -1  14      584.19      560.13     15.64 o
   3  -1  14      286.95      293.18     11.42 o
   4  -1  14      514.62      510.22     15.66 o
   5  -1  14      348.79      351.73     12.86 o
   6  -1  14      381.26      388.99     11.66 o
   7  -1  14      273.03      282.07     15.00 o
   8  -1  14      415.58      423.35     18.81 o
 -10   0  14      195.24      198.20     21.88 o
  -9   0  14      364.21      328.48     25.80 o
  -8   0  14      525.41      536.36     22.50 o
  -7   0  14      828.29      807.09     28.63 o
  -6   0  14     3204.03     3207.20     88.48 o
  -5   0  14      153.30      156.63     10.90 o
  -4   0  14     1298.86     1274.14     30.55 o
  -3   0  14     1605.90     1567.65     29.38 o
  -2   0  14       17.19       18.62      2.64 o
  -1   0  14      246.84      244.84      7.34 o
   0   0  14     1957.19     1950.44     34.54 o
   1   0  14     1641.16     1562.25     28.70 o
   2   0  14      151.60      148.21      6.63 o
   3   0  14      785.47      766.26     16.72 o
   4   0  14       82.24       81.53      5.70 o
   5   0  14       14.11        9.81      3.95 o
   6   0  14      245.07      261.92      9.73 o
   7   0  14      592.96      615.54     18.13 o
   8   0  14       11.52       25.23      8.25 o
 -10   1  14      242.45      228.73     23.35 o
  -9   1  14       15.21       12.57      9.80 o
  -8   1  14      248.70      244.57     21.22 o
  -7   1  14      585.26      606.84     35.10 o
  -6   1  14      195.58      184.81     16.98 o
  -5   1  14      592.25      588.15     17.67 o
  -4   1  14      174.17      193.96      8.53 o
  -3   1  14      118.25      121.32      4.80 o
  -2   1  14      663.13      644.26     12.63 o
  -1   1  14     1553.63     1543.69     25.58 o
   0   1  14      445.79      448.65     10.83 o
   1   1  14       80.27       85.27      6.17 o
   2   1  14      593.01      577.94     13.45 o
   3   1  14      308.45      309.18      9.43 o
   4   1  14      576.15      561.16     13.63 o
   5   1  14      381.37      376.44     11.16 o
   6   1  14      343.42      335.08     11.18 o
   7   1  14      282.40      298.24     12.47 o
   8   1  14      409.27      412.51     15.41 o
 -10   2  14       18.35       16.33     10.94 o
  -9   2  14      261.44      287.50     24.16 o
  -8   2  14       38.18       39.51     11.43 o
  -7   2  14       85.40       91.75     13.55 o
  -6   2  14      499.51      542.03     29.88 o
  -5   2  14      293.25      303.88     13.32 o
  -4   2  14      185.16      181.36      7.08 o
  -3   2  14      380.00      388.93      8.68 o
  -2   2  14      474.68      491.41     10.26 o
  -1   2  14      526.03      511.14     10.61 o
   0   2  14      179.65      178.70      5.80 o
   1   2  14      124.87      121.54      6.55 o
   2   2  14      295.65      278.31      8.91 o
   3   2  14     1173.87     1166.02     22.62 o
   4   2  14      261.51      260.12      8.93 o
   5   2  14       32.81       27.47      4.66 o
   6   2  14      788.70      788.25     21.31 o
   7   2  14       20.68       25.94      6.41 o
   8   2  14        0.81       -7.37      7.37 o
  -9   3  14        1.44        0.33      9.31 o
  -8   3  14      341.47      352.97     25.31 o
  -7   3  14      302.45      283.91     22.53 o
  -6   3  14       62.48       46.86     10.29 o
  -5   3  14      519.50      526.59     14.61 o
  -4   3  14     1443.31     1499.87     39.17 o
  -3   3  14       61.67       65.18      3.89 o
  -2   3  14      172.21      176.30      5.97 o
  -1   3  14      262.44      242.04      7.97 o
   0   3  14      418.66      384.77     10.27 o
   1   3  14     1406.04     1370.37     26.53 o
   2   3  14     1085.15     1043.74     20.94 o
   3   3  14      515.74      519.03     13.09 o
   4   3  14     1034.84     1014.46     25.42 o
   5   3  14      680.13      665.73     18.95 o
   6   3  14      230.42      234.46     11.49 o
   7   3  14       15.29       16.68      6.58 o
  -9   4  14      302.35      323.09     26.45 o
  -8   4  14       79.78      104.32     16.16 o
  -7   4  14      117.37      108.24     15.18 o
  -6   4  14      223.40      233.30     19.10 o
  -5   4  14      542.39      553.50     19.10 o
  -4   4  14       22.87       25.07      4.24 o
  -3   4  14     1841.51     1885.18     64.65 o
  -2   4  14      637.69      613.41     13.74 o
  -1   4  14      218.18      211.24      7.69 o
   0   4  14      504.93      494.65     12.50 o
   1   4  14      706.31      673.58     15.66 o
   2   4  14      247.52      241.22      8.79 o
   3   4  14     1225.39     1191.21     28.10 o
   4   4  14      551.21      553.23     25.38 o
   5   4  14       65.11       69.49      7.54 o
   6   4  14      112.41      121.59      9.58 o
   7   4  14      114.80      118.17     15.67 o
  -8   5  14      292.02      286.69     24.49 o
  -7   5  14      378.28      377.13     25.80 o
  -5   5  14      211.43      198.04     15.51 o
  -4   5  14      630.36      659.08     29.88 o
  -3   5  14      132.47      127.02     13.55 o
  -2   5  14      800.51      724.68     18.94 o
  -1   5  14     1031.98      982.31     20.57 o
   0   5  14       15.65       15.83      3.90 o
   1   5  14      188.71      198.13      8.10 o
   2   5  14      153.11      155.41      8.99 o
   3   5  14        6.82        3.24      4.72 o
   4   5  14      142.18      143.45      9.71 o
   5   5  14       43.89       46.60      7.44 o
   6   5  14       21.70       14.31      7.99 o
  -5   6  14       88.90      107.59     13.55 o
  -4   6  14       46.61       53.22     10.45 o
  -3   6  14      414.50      417.30     24.16 o
  -2   6  14      476.14      466.59     14.60 o
  -1   6  14      208.74      222.06      8.75 o
   0   6  14      315.12      311.32     10.30 o
   1   6  14      286.12      299.90     11.81 o
   2   6  14       29.30       32.91      6.03 o
   3   6  14      287.33      309.23     12.98 o
   4   6  14      167.47      176.75     13.09 o
   5   6  14       42.51       42.30     17.14 o
  -5   7  14       41.30       46.20     11.27 o
  -4   7  14      337.49      359.66     23.51 o
  -3   7  14       22.64       24.65      9.96 o
  -2   7  14      671.01      737.33     26.87 o
  -1   7  14      164.86      143.11     10.83 o
   0   7  14       54.16       62.03      8.51 o
   1   7  14        8.64        3.09      5.11 o
   2   7  14      347.30      365.74     14.85 o
   3   7  14       45.29       54.74      9.40 o
  -6  -6  15       19.00       -6.37     12.08 o
  -1  -6  15      109.03      124.73     15.02 o
  -7  -5  15       36.75       33.80     14.37 o
  -6  -5  15      304.43      320.78     18.60 o
  -5  -5  15       82.17       82.12     16.33 o
  -2  -5  15      242.44      251.59     18.94 o
  -1  -5  15       78.76       87.02     12.41 o
   0  -5  15      400.31      405.38     24.82 o
   1  -5  15      603.24      581.21     33.31 o
   2  -5  15       33.63       34.77     10.61 o
  -8  -4  15      191.75      185.46     22.20 o
  -7  -4  15       21.17       17.80     12.08 o
  -6  -4  15       56.06       51.10     14.04 o
  -5  -4  15      420.04      431.50     29.71 o
  -3  -4  15      129.48      130.61     13.39 o
  -2  -4  15      109.63      109.87     13.22 o
  -1  -4  15      462.02      488.15     26.45 o
   0  -4  15      152.59      164.89     15.51 o
   1  -4  15      217.39      229.42     12.11 o
   2  -4  15       97.89       97.71      9.00 o
   3  -4  15        6.48        3.10      8.49 o
   4  -4  15       32.43       29.39     11.10 o
  -9  -3  15      193.32      199.18     23.18 o
  -8  -3  15        9.09        1.31     10.12 o
  -7  -3  15        0.90       -8.82      8.82 o
  -6  -3  15      299.53      263.99     22.69 o
  -5  -3  15      157.55      155.73     11.26 o
  -4  -3  15      615.33      621.36     23.43 o
  -3  -3  15       71.43       66.12      9.96 o
  -2  -3  15       17.16       17.47      7.18 o
  -1  -3  15      101.60      103.93      8.77 o
   0  -3  15      790.40      755.73     25.38 o
   1  -3  15      283.30      276.61     21.22 o
   2  -3  15      263.91      260.83     22.37 o
   3  -3  15      770.95      743.83     24.47 o
   4  -3  15      327.07      327.50     25.14 o
   5  -3  15       54.88       60.90     13.55 o
  -9  -2  15       88.37       80.98     16.16 o
  -8  -2  15      100.37       93.88     16.33 o
  -7  -2  15       97.34      101.55     15.84 o
  -6  -2  15      245.95      257.97     19.10 o
  -5  -2  15      183.44      192.02     12.38 o
  -4  -2  15      641.34      687.25     23.75 o
  -3  -2  15       94.45       92.69      8.47 o
  -2  -2  15      676.33      646.31     21.74 o
  -1  -2  15      156.94      168.49     15.84 o
   0  -2  15      273.33      263.59     12.79 o
   1  -2  15      832.05      800.79     28.65 o
   2  -2  15      135.31      136.25      8.68 o
   3  -2  15       86.29       82.80      6.90 o
   4  -2  15       91.56      103.18      7.80 o
   5  -2  15      322.32      360.04     17.20 o
   6  -2  15       25.38       35.26     11.59 o
   7  -2  15       82.39       82.12     15.51 o
 -10  -1  15      394.60      373.54     29.55 o
  -9  -1  15      294.04      275.91     24.16 o
  -8  -1  15       11.52       16.16     10.12 o
  -7  -1  15      138.59      143.29     11.70 o
  -6  -1  15      518.67      518.46     34.28 o
  -5  -1  15      206.90      204.13     11.90 o
  -4  -1  15      669.03      648.14     19.17 o
  -3  -1  15      832.25      825.58     16.41 o
  -2  -1  15      175.09      180.39      8.00 o
  -1  -1  15      462.55      475.53     12.88 o
   0  -1  15      150.78      141.54      7.53 o
   1  -1  15      485.91      478.95     14.28 o
   2  -1  15      329.93      325.08     11.67 o
   3  -1  15      540.05      524.68     15.20 o
   4  -1  15       35.38       47.23      5.91 o
   5  -1  15      110.71      118.82      8.34 o
   6  -1  15       24.72       35.37      6.41 o
   7  -1  15       57.27       73.09      9.75 o
   8  -1  15       43.04       33.63      9.06 o
 -10   0  15       57.16       45.22     13.71 o
  -9   0  15        1.04        1.96      9.14 o
  -8   0  15      663.37      678.77     26.42 o
  -7   0  15      388.14      369.63     17.48 o
  -6   0  15      268.42      267.90     14.48 o
  -5   0  15     1101.66     1093.44     34.81 o
  -4   0  15     1074.58     1106.03     27.55 o
  -3   0  15      548.83      546.36     12.81 o
  -2   0  15     2344.84     2310.92     36.61 o
  -1   0  15      218.41      209.34      7.07 o
   0   0  15       23.70       27.77      3.54 o
   1   0  15      300.25      309.62      9.13 o
   2   0  15     2022.24     1921.16     41.32 o
   3   0  15        1.29        1.18      3.28 o
   4   0  15        1.99       -0.54      3.45 o
   5   0  15      185.05      176.67      8.19 o
   6   0  15        3.00        0.20      4.19 o
   7   0  15       63.47       74.09      7.92 o
   8   0  15       18.84       21.06      8.77 o
 -10   1  15      333.24      346.93     28.41 o
  -9   1  15      289.17      272.16     23.67 o
  -8   1  15        7.16       -6.37      7.51 o
  -7   1  15      139.72      147.03     11.89 o
  -6   1  15      499.88      502.00     20.72 o
  -5   1  15      176.41      167.00      9.06 o
  -4   1  15      663.00      672.23     14.95 o
  -3   1  15      686.98      685.96     13.69 o
  -2   1  15      202.60      194.17      6.01 o
  -1   1  15      411.25      420.90      9.57 o
   0   1  15      128.53      116.80      5.91 o
   1   1  15      503.02      501.88     12.18 o
   2   1  15      368.70      343.74     10.05 o
   3   1  15      505.49      483.00     12.72 o
   4   1  15       16.14       18.99      4.20 o
   5   1  15      121.12      124.99      7.24 o
   6   1  15       37.79       42.09      5.52 o
   7   1  15       75.39       79.51      8.13 o
   8   1  15       41.44       51.17      9.76 o
  -9   2  15       73.96       65.14     14.04 o
  -8   2  15      103.09       93.06     14.69 o
  -7   2  15      123.24      121.96     15.35 o
  -6   2  15      228.63      220.40     18.61 o
  -5   2  15      205.96      216.39      9.91 o
  -4   2  15      604.46      632.54     15.55 o
  -3   2  15       97.15      101.45      4.93 o
  -2   2  15      646.37      635.16     12.59 o
  -1   2  15      232.93      228.93      6.68 o
   0   2  15      275.39      265.36      8.44 o
   1   2  15      837.60      825.49     17.52 o
   2   2  15      186.28      186.50      7.84 o
   3   2  15       94.81       91.10      6.01 o
   4   2  15      119.26      124.30      7.61 o
   5   2  15      370.23      392.99     11.82 o
   6   2  15       21.45       24.54      6.14 o
   7   2  15       90.90       88.95      8.71 o
  -9   3  15      177.95      198.04     21.39 o
  -8   3  15        7.08        4.90      9.14 o
  -7   3  15        2.03        6.86      8.33 o
  -6   3  15      255.82      252.40     19.75 o
  -5   3  15      157.83      150.85     15.02 o
  -4   3  15      628.90      637.50     14.93 o
  -3   3  15       43.11       39.90      4.19 o
  -2   3  15       24.52       24.20      3.59 o
  -1   3  15      103.23      108.07      5.76 o
   0   3  15      847.30      819.88     17.15 o
   1   3  15      268.53      266.40      8.81 o
   2   3  15      226.83      208.88      8.22 o
   3   3  15      711.71      704.38     16.64 o
   4   3  15      373.76      370.68     13.15 o
   5   3  15       60.38       67.22      8.38 o
   6   3  15      382.69      377.64     14.43 o
   7   3  15      376.60      375.29     18.11 o
  -8   4  15      197.50      208.32     20.73 o
  -7   4  15       43.88       47.67     11.59 o
  -6   4  15       62.12       58.12     11.43 o
  -5   4  15      425.25      423.93     16.29 o
  -4   4  15       12.94        8.16      6.20 o
  -3   4  15      126.73      114.53      7.63 o
  -2   4  15      164.68      166.04      6.79 o
  -1   4  15      470.83      460.13     11.88 o
   0   4  15      154.91      150.35      6.91 o
   1   4  15      216.59      198.51      9.10 o
   2   4  15       83.84       82.93      5.92 o
   3   4  15        8.94        6.12      4.78 o
   4   4  15       24.12       31.51      6.13 o
   5   4  15      459.81      479.71     16.35 o
   6   4  15       35.83       27.23      8.39 o
  -5   5  15       92.77       89.30     11.59 o
  -4   5  15      110.87      109.71     12.73 o
  -3   5  15      279.82      285.54     18.78 o
  -2   5  15      245.30      251.40      8.76 o
  -1   5  15      102.62       99.27      6.19 o
   0   5  15      373.89      375.47     11.13 o
   1   5  15      654.97      621.53     15.19 o
   2   5  15       29.36       27.95      5.45 o
   3   5  15      203.59      221.76     10.76 o
   4   5  15       46.23       59.73      7.50 o
   5   5  15       49.31       49.71      9.09 o
  -5   6  15       82.82       92.57     13.06 o
  -4   6  15      389.03      398.68     23.35 o
  -3   6  15        2.80        0.49      7.67 o
  -2   6  15      199.18      220.03     13.57 o
  -1   6  15      106.04      118.48      7.07 o
   0   6  15      119.38      123.84      7.25 o
   1   6  15      196.64      180.83      9.71 o
   2   6  15      256.59      235.77     11.19 o
   3   6  15       73.84       88.44      8.43 o
   4   6  15       18.38        9.48      7.49 o
  -4   7  15       84.28       79.51     13.39 o
  -3   7  15      300.21      285.22     21.55 o
  -2   7  15       74.98       69.35      9.98 o
  -1   7  15       98.86       93.58      9.52 o
   0   7  15      301.78      303.54     17.39 o
   1   7  15       45.37       52.30      6.99 o
   2   7  15      179.77      193.71     18.20 o
  -6  -6  16      170.51      145.96     21.88 o
  -5  -6  16       96.14      104.00     19.75 o
  -1  -6  16      169.68      171.10     17.47 o
   0  -6  16      465.78      416.32     28.24 o
  -7  -5  16      446.75      437.54     33.31 o
  -6  -5  16      129.62      100.24     18.12 o
  -5  -5  16      499.27      519.01     34.61 o
  -2  -5  16      204.57      206.20     17.80 o
  -1  -5  16      569.78      562.60     31.02 o
   0  -5  16       53.37       52.41     11.10 o
   1  -5  16      272.26      254.03     21.39 o
   2  -5  16      181.91      179.91     18.78 o
  -8  -4  16      135.22      114.61     19.10 o
  -7  -4  16      190.64      191.83     22.37 o
  -6  -4  16      131.95      133.38     19.43 o
  -5  -4  16       56.18       62.86     14.86 o
  -3  -4  16      274.91      285.87     19.10 o
  -2  -4  16      401.11      420.89     23.51 o
  -1  -4  16        3.40        7.84      7.18 o
   0  -4  16     1014.49     1003.57     46.53 o
   1  -4  16       55.27       66.47      8.06 o
   2  -4  16      729.90      728.14     36.73 o
   3  -4  16      675.15      713.12     38.04 o
   4  -4  16       83.17       90.61     15.51 o
  -9  -3  16      163.58      161.30     22.04 o
  -8  -3  16      169.41      158.04     21.06 o
  -7  -3  16       64.02       67.10     14.69 o
  -6  -3  16       86.83       99.10     16.65 o
  -5  -3  16      684.42      694.46     25.73 o
  -4  -3  16      395.04      394.79     17.94 o
  -3  -3  16      472.65      490.27     26.29 o
  -2  -3  16      354.14      343.34     20.73 o
  -1  -3  16      198.20      197.88     11.31 o
   0  -3  16      869.35      870.18     27.45 o
   1  -3  16      380.87      367.12     17.96 o
   2  -3  16      223.12      218.70     12.60 o
   3  -3  16       33.91       28.81      6.68 o
   4  -3  16      426.36      425.78     28.24 o
   5  -3  16      891.83      899.89     47.18 o
  -9  -2  16      154.82      162.44     21.39 o
  -8  -2  16       49.72       35.92     12.41 o
  -6  -2  16      491.82      504.16     21.10 o
  -5  -2  16       19.64       25.93      6.51 o
  -4  -2  16     1022.97     1015.26     33.20 o
  -3  -2  16      800.37      774.81     24.58 o
  -2  -2  16       43.68       45.06      7.59 o
  -1  -2  16      593.88      553.07     20.04 o
   0  -2  16     1485.26     1445.54     39.68 o
   1  -2  16      977.28      943.80     28.77 o
   2  -2  16      178.76      175.46     11.15 o
   3  -2  16      849.03      869.01     22.60 o
   4  -2  16      867.74      860.19     23.08 o
   5  -2  16      380.09      370.90     17.36 o
   6  -2  16      540.71      576.22     22.66 o
   7  -2  16       40.92       38.37     13.55 o
  -9  -1  16      181.29      171.42     20.41 o
  -8  -1  16      158.59      158.53     18.61 o
  -7  -1  16      838.93      883.85     42.37 o
  -6  -1  16      406.90      410.31     18.62 o
  -5  -1  16      688.75      675.45     25.02 o
  -4  -1  16      326.85      313.56     12.03 o
  -3  -1  16      686.32      707.04     16.01 o
  -2  -1  16     1658.19     1642.17     34.03 o
  -1  -1  16      647.35      642.68     16.98 o
   0  -1  16       26.40       28.52      3.98 o
   1  -1  16      670.54      658.43     18.57 o
   2  -1  16      858.27      843.07     21.54 o
   3  -1  16      178.78      181.97      9.30 o
   4  -1  16      718.28      722.24     19.89 o
   5  -1  16      206.00      217.31      9.22 o
   6  -1  16       39.22       38.29      6.72 o
   7  -1  16      475.13      475.02     20.19 o
  -8   0  16      363.87      364.36     32.98 o
  -7   0  16      795.97      800.74     33.63 o
  -6   0  16     1065.39     1034.20     34.23 o
  -5   0  16      133.63      133.56     10.62 o
  -4   0  16       52.06       59.51      6.09 o
  -3   0  16     1143.32     1121.19     22.65 o
  -2   0  16       65.35       66.22      4.16 o
  -1   0  16      149.85      149.06      6.57 o
   0   0  16      342.76      330.64      9.60 o
   1   0  16       44.42       36.30      4.34 o
   2   0  16      178.90      178.46      7.55 o
   3   0  16      117.97      119.89      6.79 o
   4   0  16        6.78       10.43      4.09 o
   5   0  16        0.71        1.93      4.08 o
   6   0  16       94.74      117.04      7.71 o
   7   0  16       64.70       64.99      8.77 o
  -9   1  16      177.06      184.85     14.25 o
  -8   1  16      124.43      127.82     12.24 o
  -7   1  16      828.29      829.11     31.51 o
  -6   1  16      454.83      463.93     19.45 o
  -5   1  16      704.39      706.39     19.94 o
  -4   1  16      299.29      297.08     11.54 o
  -3   1  16      712.14      729.85     13.81 o
  -2   1  16     1553.58     1528.59     26.00 o
  -1   1  16      668.82      656.89     13.00 o
   0   1  16       30.28       31.68      4.01 o
   1   1  16      757.86      760.30     16.16 o
   2   1  16      874.26      848.92     18.30 o
   3   1  16      175.27      183.04      7.89 o
   4   1  16      777.16      733.06     24.39 o
   5   1  16      211.18      221.17      9.13 o
   6   1  16       40.45       48.23      5.86 o
   7   1  16      495.34      513.26     16.99 o
  -9   2  16      172.98      187.91     20.41 o
  -8   2  16       48.22       38.86     11.75 o
  -7   2  16      720.54      688.64     37.06 o
  -6   2  16      540.15      538.49     21.75 o
  -5   2  16       16.83       16.48      4.72 o
  -4   2  16     1008.70     1019.71     21.30 o
  -3   2  16      723.02      707.28     16.29 o
  -2   2  16       37.72       36.21      3.54 o
  -1   2  16      571.10      549.15     11.50 o
   0   2  16     1359.09     1311.96     25.90 o
   1   2  16      903.05      886.58     18.94 o
   2   2  16      148.17      154.48      7.38 o
   3   2  16      829.02      839.19     18.81 o
   4   2  16      929.27      916.20     20.01 o
   5   2  16      337.29      333.28     11.29 o
   6   2  16      523.51      522.06     20.46 o
   7   2  16       62.33       65.23      8.26 o
  -9   3  16      173.85      186.28     21.22 o
  -8   3  16      173.74      185.63     19.59 o
  -7   3  16       47.14       58.77     12.24 o
  -6   3  16       78.85       94.69     13.55 o
  -5   3  16      678.58      731.74     35.59 o
  -4   3  16      390.47      414.76     11.42 o
  -3   3  16      453.92      462.11     12.26 o
  -2   3  16      293.16      289.62      9.01 o
  -1   3  16      154.98      151.73      6.92 o
   0   3  16      869.48      841.88     18.14 o
   1   3  16      335.80      324.13     10.53 o
   2   3  16      258.36      242.85      8.81 o
   3   3  16       33.56       29.09      4.65 o
   4   3  16      383.87      393.25     14.02 o
   5   3  16      904.49      908.24     23.94 o
   6   3  16       19.59       15.31      6.38 o
  -8   4  16      137.95      133.71     18.29 o
  -7   4  16      183.42      193.95     19.43 o
  -6   4  16      163.80      164.40     16.49 o
  -4   4  16      223.55      233.56     12.63 o
  -3   4  16      247.83      247.68     10.56 o
  -2   4  16      374.26      365.93     10.45 o
  -1   4  16        1.18        1.22      3.27 o
   0   4  16     1020.57      985.83     20.72 o
   1   4  16       63.19       67.73      5.52 o
   2   4  16      657.71      642.23     15.80 o
   3   4  16      648.59      644.27     18.65 o
   4   4  16       86.94       88.91      9.72 o
   5   4  16      155.54      175.60     10.66 o
   6   4  16       50.51       55.05      9.88 o
  -5   5  16      428.12      470.84     24.98 o
  -4   5  16       64.63       80.49     11.59 o
  -3   5  16       44.73       47.02      9.47 o
  -2   5  16      183.68      190.86      9.84 o
  -1   5  16      583.72      572.35     14.29 o
   0   5  16       47.27       46.72      5.14 o
   1   5  16      295.56      289.11      9.97 o
   2   5  16      197.29      178.26      9.73 o
   3   5  16      126.21      131.51      9.44 o
   4   5  16      185.37      192.09     10.95 o
   5   5  16       14.53       10.86     12.82 o
  -5   6  16       94.88       91.92     13.39 o
  -4   6  16       77.37       82.12     12.73 o
  -3   6  16      335.39      355.96     17.34 o
  -2   6  16      245.63      221.52     13.95 o
  -1   6  16      168.42      166.36      8.11 o
   0   6  16      500.66      494.48     15.38 o
   1   6  16      113.68      113.43      8.63 o
   2   6  16      164.46      150.61      9.63 o
   3   6  16      328.87      298.53     18.37 o
   4   6  16      122.29      135.53     12.76 o
  -3   7  16        8.71        6.61      7.17 o
  -2   7  16      961.67     1007.11     34.28 o
  -1   7  16      155.74      159.34     18.29 o
   0   7  16        6.99       14.33      7.84 o
   1   7  16       62.33       53.64      7.42 o
  -5  -6  17       30.41       26.12     15.18 o
  -1  -6  17       36.25       33.80     10.94 o
   0  -6  17       68.02       64.81     13.22 o
  -7  -5  17      162.05      162.77     23.18 o
  -6  -5  17       81.44       83.26     17.80 o
  -5  -5  17        6.37       14.53     12.90 o
  -2  -5  17       80.11       88.98     13.06 o
  -1  -5  17      105.11      107.75     14.53 o
   0  -5  17      152.27      156.57     16.33 o
   1  -5  17       83.06       89.79     14.53 o
   2  -5  17      260.64      240.65     22.53 o
   3  -5  17       92.87      116.24     16.98 o
  -8  -4  17      273.25      288.32     27.75 o
  -7  -4  17       14.07       11.43     12.24 o
  -6  -4  17       68.09       60.08     15.51 o
  -5  -4  17      678.69      625.62     38.69 o
  -4  -4  17       58.03       54.37     10.61 o
  -3  -4  17       48.92       41.63      9.63 o
  -2  -4  17      658.63      651.90     33.31 o
  -1  -4  17      315.00      324.73     21.71 o
   0  -4  17       14.67       13.26      5.88 o
   1  -4  17      156.86      165.80     11.34 o
   2  -4  17       35.18       44.24     11.92 o
   3  -4  17      108.79      108.41     16.33 o
   4  -4  17      215.47      206.85     21.06 o
  -8  -3  17       70.10       72.32     16.49 o
  -7  -3  17       55.82       53.39     14.53 o
  -6  -3  17      106.21       87.34     16.33 o
  -5  -3  17      128.46      132.88     13.22 o
  -4  -3  17      657.61      671.31     25.82 o
  -3  -3  17      367.28      389.21     24.16 o
  -2  -3  17        3.85        0.83      4.97 o
  -1  -3  17      357.31      347.67     14.95 o
   0  -3  17      170.96      166.10     11.08 o
   1  -3  17       55.51       50.34      7.43 o
   2  -3  17      190.09      196.23     20.82 o
   3  -3  17      173.38      174.60     11.78 o
   4  -3  17       46.22       46.53     12.90 o
   5  -3  17      448.71      412.89     30.37 o
  -9  -2  17        9.44        2.45     10.45 o
  -8  -2  17      278.02      281.30     24.65 o
  -7  -2  17      173.29      155.10     19.59 o
  -6  -2  17      117.37      132.40     11.67 o
  -5  -2  17      439.22      452.39     19.80 o
  -4  -2  17      798.16      786.16     27.07 o
  -3  -2  17      607.94      597.45     22.09 o
  -2  -2  17     1650.22     1629.00     45.32 o
  -1  -2  17       28.61       31.32      6.41 o
   0  -2  17      439.23      429.83     18.04 o
   1  -2  17      111.03      107.18      9.35 o
   2  -2  17      543.49      544.57     19.94 o
   3  -2  17       29.74       28.98      5.76 o
   4  -2  17      859.16      853.26     23.13 o
   5  -2  17      363.34      367.54     18.00 o
   6  -2  17       67.83       61.54     10.32 o
   7  -2  17      233.59      253.37     16.10 o
  -9  -1  17      175.24      189.38     21.39 o
  -8  -1  17      155.77      144.98     19.43 o
  -7  -1  17      752.52      748.20     41.06 o
  -6  -1  17      272.80      271.37     14.55 o
  -5  -1  17       61.55       62.03      8.39 o
  -4  -1  17      442.46      439.06     15.65 o
  -3  -1  17     1174.09     1149.77     29.55 o
  -2  -1  17      153.72      144.30      7.76 o
  -1  -1  17     1190.47     1165.08     27.47 o
   0  -1  17      524.81      516.85     12.37 o
   1  -1  17       53.45       61.73      5.12 o
   2  -1  17      228.20      218.89      8.64 o
   3  -1  17      439.51      439.25     12.54 o
   4  -1  17      173.98      177.80      8.39 o
   5  -1  17      301.27      300.13     11.55 o
   6  -1  17      157.72      154.88     10.61 o
   7  -1  17       57.88       60.90      9.98 o
  -9   0  17        1.01        8.49     10.45 o
  -8   0  17      837.66      804.72     36.16 o
  -7   0  17      220.00      232.37     16.65 o
  -6   0  17      255.47      250.83     15.51 o
  -5   0  17      157.61      169.98      9.42 o
  -4   0  17        9.61       10.92      4.65 o
  -3   0  17      226.44      235.07      8.27 o
  -2   0  17      237.95      228.16      7.17 o
  -1   0  17       13.85       13.02      3.62 o
   0   0  17       22.67       25.75      4.01 o
   1   0  17      346.38      341.60     10.19 o
   2   0  17      335.88      330.25     10.30 o
   3   0  17        1.25        2.26      4.19 o
   4   0  17       54.23       52.64      5.58 o
   5   0  17      129.86      137.39      7.99 o
   6   0  17      110.99      102.07      7.78 o
   7   0  17      310.87      344.28     14.72 o
  -9   1  17      193.24      195.72     14.72 o
  -8   1  17      165.39      167.06     14.29 o
  -7   1  17      706.89      717.78     27.53 o
  -6   1  17      222.65      216.21     13.96 o
  -5   1  17       62.65       70.92      6.81 o
  -4   1  17      560.53      556.37     16.20 o
  -3   1  17     1205.47     1211.97     20.80 o
  -2   1  17      154.97      147.99      5.99 o
  -1   1  17     1250.06     1222.61     21.21 o
   0   1  17      446.40      436.86     11.87 o
   1   1  17       53.52       56.36      4.99 o
   2   1  17      252.37      240.34      8.90 o
   3   1  17      484.41      481.27     12.81 o
   4   1  17      174.94      178.48      8.32 o
   5   1  17      292.51      301.60     10.85 o
   6   1  17      189.17      183.45      9.26 o
   7   1  17       73.69       71.70      8.54 o
  -9   2  17       14.95       10.98      7.79 o
  -8   2  17      226.07      201.96     14.82 o
  -7   2  17      160.84      149.70     12.44 o
  -6   2  17      113.11      119.35      8.72 o
  -5   2  17      498.03      486.51     15.79 o
  -4   2  17      733.30      727.93     16.90 o
  -3   2  17      638.22      658.12     15.24 o
  -2   2  17     1561.01     1563.00     26.58 o
  -1   2  17       33.58       33.87      4.18 o
   0   2  17      408.62      404.65     11.24 o
   1   2  17       56.91       60.22      6.17 o
   2   2  17      486.83      488.55     13.55 o
   3   2  17       38.19       37.14      4.94 o
   4   2  17      874.53      878.75     19.89 o
   5   2  17      379.68      384.16     12.27 o
   6   2  17       62.41       68.57      8.07 o
   7   2  17      235.87      215.49     15.40 o
  -8   3  17       63.05       68.08     14.04 o
  -7   3  17       36.77       37.71     11.10 o
  -6   3  17      153.71      159.05     12.34 o
  -5   3  17      129.27      135.47      9.01 o
  -4   3  17      709.84      719.82     16.62 o
  -3   3  17      397.92      422.87     13.57 o
  -2   3  17        3.07        1.41      3.19 o
  -1   3  17      277.60      278.73      9.19 o
   0   3  17      169.92      171.18      7.45 o
   1   3  17       58.69       57.15      5.21 o
   2   3  17      178.29      178.98      8.03 o
   3   3  17      138.85      146.23      7.83 o
   4   3  17       57.87       66.49      7.33 o
   5   3  17      455.37      451.00     15.73 o
   6   3  17       82.20       81.38     10.79 o
  -8   4  17      286.98      340.24     26.12 o
  -7   4  17        7.49       12.41      9.63 o
  -5   4  17      741.01      686.35     38.04 o
  -4   4  17       61.49       66.67      8.49 o
  -3   4  17       42.11       41.90      5.76 o
  -2   4  17      638.27      649.68     15.09 o
  -1   4  17      310.03      306.25      9.79 o
   0   4  17       10.84       10.79      3.91 o
   1   4  17      128.83      136.87      7.35 o
   2   4  17       42.64       44.99      5.27 o
   3   4  17      100.44       92.48      8.06 o
   4   4  17      177.91      190.37     13.04 o
   5   4  17       83.09       97.03     11.02 o
  -4   5  17      229.67      221.65     13.57 o
  -3   5  17       85.19       74.41      8.94 o
  -2   5  17       77.33       81.12      7.36 o
  -1   5  17      108.84      120.49      6.98 o
   0   5  17      134.48      132.43      7.42 o
   1   5  17       91.68       88.62      6.59 o
   2   5  17      315.48      320.69     12.52 o
   3   5  17       63.98       63.95      7.65 o
   4   5  17       20.26       28.56      8.12 o
  -5   6  17       58.10       61.88     11.59 o
  -4   6  17       65.14       71.02      9.73 o
  -3   6  17       70.78       60.48      9.17 o
  -2   6  17      117.99      120.51     11.46 o
  -1   6  17       38.04       40.72      5.46 o
   0   6  17       76.42       68.69      7.14 o
   1   6  17      549.41      523.52     16.66 o
   2   6  17       94.33       95.23      8.71 o
   3   6  17       80.55       83.98     10.64 o
  -2   7  17       92.95       94.00     11.32 o
  -1   7  17       52.04       58.28     13.06 o
   0   7  17      269.48      272.57     14.97 o
  -5  -6  18       33.26       25.96     15.51 o
  -1  -6  18      228.96      222.69     20.08 o
   0  -6  18       10.91       13.06     10.29 o
   1  -6  18       48.16       51.26     13.39 o
  -6  -5  18      148.59      150.20     22.04 o
  -5  -5  18      243.44      272.32     26.29 o
  -2  -5  18      290.25      267.26     20.57 o
  -1  -5  18      121.04      118.85     15.67 o
   0  -5  18       99.80       96.00     14.53 o
   1  -5  18      244.63      233.30     20.90 o
   2  -5  18       29.39       31.84     11.75 o
   3  -5  18        8.77        9.80     10.94 o
  -7  -4  18      368.60      391.66     31.67 o
  -6  -4  18       31.28       44.08     14.86 o
  -5  -4  18       25.70       30.86     13.22 o
  -4  -4  18      159.00      157.06     15.67 o
  -3  -4  18      239.45      237.54     18.94 o
  -2  -4  18       84.56       95.18     13.22 o
  -1  -4  18      377.12      392.32     25.47 o
   0  -4  18      633.02      661.09     23.33 o
   1  -4  18       81.49       73.02      8.98 o
   2  -4  18      429.63      424.97     27.10 o
   3  -4  18      365.72      372.24     26.94 o
   4  -4  18       41.18       43.10     13.71 o
  -8  -3  18      182.56      176.16     22.53 o
  -7  -3  18        1.45        2.78     11.10 o
  -6  -3  18      343.49      350.85     26.94 o
  -5  -3  18     1077.10     1081.52     36.08 o
  -4  -3  18      160.00      160.61     13.06 o
  -3  -3  18      883.28      859.73     42.12 o
  -2  -3  18      241.05      227.03     13.33 o
  -1  -3  18      121.67      127.48     10.33 o
   0  -3  18      340.09      333.02     15.77 o
   1  -3  18      449.63      453.13     18.01 o
   2  -3  18      122.44      131.30     11.02 o
   3  -3  18      256.00      259.05     14.50 o
   4  -3  18      952.63      970.91     49.63 o
   5  -3  18      115.87      125.38     18.94 o
  -9  -2  18       87.95       73.79     16.98 o
  -8  -2  18       40.51       34.12     13.39 o
  -7  -2  18       84.34       78.37     15.18 o
  -6  -2  18      443.11      447.32     20.26 o
  -5  -2  18      195.14      203.36     13.43 o
  -4  -2  18      673.94      660.42     26.06 o
  -3  -2  18      276.77      300.64     14.89 o
  -2  -2  18      266.80      247.35     10.09 o
  -1  -2  18      867.37      879.65     29.19 o
   0  -2  18      897.49      889.28     28.10 o
   1  -2  18      163.16      159.35     11.39 o
   2  -2  18      645.58      647.88     23.13 o
   3  -2  18       72.23       73.25      7.59 o
   4  -2  18      181.34      177.20     10.41 o
   5  -2  18       14.45       17.44      8.01 o
   6  -2  18      490.71      507.79     22.17 o
  -9  -1  18       26.10       34.61     13.22 o
  -8  -1  18      133.64      120.16     18.12 o
  -7  -1  18      436.65      438.73     24.24 o
  -6  -1  18       26.44       30.42      7.50 o
  -5  -1  18      465.26      468.61     19.78 o
  -4  -1  18       98.37       93.45      7.79 o
  -3  -1  18      328.70      319.67     14.20 o
  -2  -1  18      357.97      366.16     12.49 o
  -1  -1  18     1112.75     1113.02     26.58 o
   0  -1  18      221.09      241.57     10.61 o
   1  -1  18     1405.76     1397.97     27.74 o
   2  -1  18      125.31      120.92      7.01 o
   3  -1  18       15.37       14.39      4.51 o
   4  -1  18      198.07      205.18      8.78 o
   5  -1  18      233.32      227.28      9.75 o
   6  -1  18      182.26      197.69     11.73 o
  -9   0  18       19.18       21.88     11.92 o
  -8   0  18        0.25       -1.90      6.58 o
  -7   0  18      836.95      838.49     30.59 o
  -6   0  18      146.95      155.71     12.35 o
  -5   0  18        7.48        6.57      4.74 o
  -4   0  18      631.68      629.68     18.88 o
  -3   0  18      966.72      967.37     20.58 o
  -2   0  18      263.73      262.33      7.82 o
  -1   0  18      337.32      325.76      9.69 o
   0   0  18      445.85      448.30     11.93 o
   1   0  18      107.82      110.48      6.64 o
   2   0  18      587.09      591.60     14.74 o
   3   0  18      269.35      279.79     10.09 o
   4   0  18       18.20       12.76      4.63 o
   5   0  18       29.23       39.19      5.82 o
   6   0  18      914.15      959.32     22.34 o
  -9   1  18       12.21       13.43      7.81 o
  -8   1  18      106.94      109.22     11.82 o
  -7   1  18      446.40      428.17     20.12 o
  -6   1  18       21.48       28.32      7.31 o
  -5   1  18      416.21      431.63     15.32 o
  -4   1  18       89.04       94.11      7.55 o
  -3   1  18      323.08      322.50     10.01 o
  -2   1  18      414.26      414.58      9.79 o
  -1   1  18     1149.12     1150.37     20.48 o
   0   1  18      236.86      239.30      8.60 o
   1   1  18     1447.59     1459.79     27.91 o
   2   1  18       99.78       99.26      6.58 o
   3   1  18        8.34        6.07      4.14 o
   4   1  18      142.48      135.66      7.94 o
   5   1  18      204.42      204.78      9.44 o
   6   1  18      166.76      174.79      9.56 o
  -9   2  18       85.08       93.36     12.10 o
  -8   2  18       52.95       51.27      9.52 o
  -7   2  18      118.55      109.48     11.37 o
  -6   2  18      452.13      456.03     15.89 o
  -5   2  18      195.72      191.05     10.10 o
  -4   2  18      764.83      762.38     20.78 o
  -3   2  18      292.46      331.73     10.16 o
  -2   2  18      280.47      274.57      8.83 o
  -1   2  18      899.94      911.12     19.10 o
   0   2  18      821.29      807.85     18.07 o
   1   2  18      163.91      157.68      7.51 o
   2   2  18      614.77      613.77     15.41 o
   3   2  18      115.90      107.37      7.00 o
   4   2  18      173.16      163.35      8.62 o
   5   2  18       31.72       29.78      5.58 o
   6   2  18      464.72      469.89     16.90 o
  -8   3  18      182.31      176.56     14.56 o
  -7   3  18        1.78       -0.11      6.43 o
  -6   3  18      295.38      280.99     16.27 o
  -5   3  18     1055.68     1062.26     27.99 o
  -4   3  18      180.59      178.97      9.24 o
  -3   3  18      916.03      909.70     22.94 o
  -2   3  18      295.42      286.89      9.11 o
  -1   3  18      105.68      110.73      6.40 o
   0   3  18      366.73      352.99     10.66 o
   1   3  18      369.88      376.11     11.55 o
   2   3  18      138.95      135.10      7.50 o
   3   3  18      249.45      261.62     10.10 o
   4   3  18      957.40      971.83     25.12 o
   5   3  18       93.01      101.56      9.19 o
   6   3  18        9.70        6.31      8.24 o
  -6   4  18       36.15       39.84     13.06 o
  -5   4  18       28.91       31.51     12.24 o
  -4   4  18      135.66      135.20      8.76 o
  -3   4  18      225.84      231.97     10.74 o
  -2   4  18       91.06       92.66      7.55 o
  -1   4  18      399.89      407.69     11.60 o
   0   4  18      606.16      599.66     15.19 o
   1   4  18       80.33       77.48      6.12 o
   2   4  18      354.80      334.18     11.32 o
   3   4  18      328.70      318.31     13.17 o
   4   4  18       43.10       41.27      8.05 o
   5   4  18       46.05       38.51      9.14 o
  -5   5  18      184.14      211.26     22.53 o
  -4   5  18      114.68      123.06     11.14 o
  -3   5  18       93.75       84.98      9.64 o
  -2   5  18      264.33      253.79     11.52 o
  -1   5  18      109.11      110.51      7.02 o
   0   5  18       95.19       88.39      6.59 o
   1   5  18      221.60      217.37      9.22 o
   2   5  18       22.18       23.22      6.06 o
   3   5  18        3.58       -2.86      5.56 o
   4   5  18      105.11      108.64     11.64 o
  -5   6  18       38.64       32.00     14.20 o
  -4   6  18       24.94       20.83      8.33 o
  -3   6  18      256.05      267.95     23.10 o
  -2   6  18       28.81       32.77      8.12 o
  -1   6  18      175.00      168.99     10.56 o
   0   6  18       29.46       34.90      6.27 o
   1   6  18       48.40       42.68      6.95 o
   2   6  18      262.98      306.28     21.88 o
  -1  -6  19       42.83       48.49     12.73 o
   0  -6  19      103.62      106.77     16.49 o
   1  -6  19      199.92      208.81     21.55 o
  -6  -5  19       88.22      107.59     20.41 o
  -5  -5  19       27.86        9.63     13.55 o
  -2  -5  19       39.17       47.02     11.27 o
  -1  -5  19       55.27       48.98     11.75 o
   0  -5  19      185.52      169.14     18.45 o
   1  -5  19       16.01        8.00      9.96 o
   2  -5  19      218.61      225.46     22.20 o
   3  -5  19      238.12      221.06     23.02 o
  -7  -4  19       34.05       30.04     15.18 o
  -6  -4  19      106.86      114.45     19.75 o
  -5  -4  19      245.97      229.55     24.65 o
  -4  -4  19      195.21      176.32     17.80 o
  -3  -4  19        9.89       12.41      8.49 o
  -2  -4  19      510.92      455.17     26.94 o
  -1  -4  19      296.73      281.14     21.39 o
   0  -4  19      419.50      419.42     18.29 o
   1  -4  19      306.67      298.97     15.70 o
   2  -4  19       15.29       22.37     10.61 o
   3  -4  19      283.37      272.16     24.16 o
   4  -4  19       55.24       47.18     14.20 o
  -8  -3  19       77.88       70.86     17.47 o
  -7  -3  19       44.48       35.43     14.53 o
  -6  -3  19      233.91      242.77     24.33 o
  -5  -3  19      374.23      395.68     30.37 o
  -4  -3  19      411.38      400.04     19.62 o
  -3  -3  19      171.93      162.28     16.49 o
  -2  -3  19      171.92      176.62     21.22 o
  -1  -3  19     1327.28     1260.10     39.40 o
   0  -3  19      744.04      735.46     25.33 o
   1  -3  19      277.81      252.88     14.20 o
   2  -3  19       56.24       55.58      8.59 o
   3  -3  19      183.69      181.06     19.43 o
   4  -3  19       24.58       44.08     12.90 o
   5  -3  19      334.19      356.89     28.57 o
  -8  -2  19      235.85      230.69     24.00 o
  -7  -2  19       38.51       35.59     13.06 o
  -6  -2  19      499.40      523.52     25.22 o
  -5  -2  19      124.60      130.68     11.99 o
  -4  -2  19      130.74      144.50     12.13 o
  -3  -2  19      279.25      264.68     13.97 o
  -2  -2  19      429.65      415.20     14.07 o
  -1  -2  19      141.65      155.81      8.63 o
   0  -2  19       96.53       97.00     10.78 o
   1  -2  19      673.58      649.91     24.09 o
   2  -2  19      199.71      195.76     12.72 o
   3  -2  19      153.49      141.55     11.90 o
   4  -2  19      634.44      659.02     19.89 o
   5  -2  19      119.06      106.48     11.96 o
   6  -2  19       13.14       22.33      7.47 o
  -9  -1  19       59.28       57.79     15.84 o
  -8  -1  19      111.58       94.36     17.14 o
  -7  -1  19      127.36      138.18     12.79 o
  -6  -1  19      392.85      396.20     19.09 o
  -5  -1  19       34.37       33.62      7.62 o
  -4  -1  19      422.15      452.59     15.77 o
  -3  -1  19       41.56       44.07      6.33 o
  -2  -1  19      198.89      192.20     15.04 o
  -1  -1  19      335.96      340.80     12.59 o
   0  -1  19        2.35        1.88      3.59 o
   1  -1  19      173.99      181.64      8.16 o
   2  -1  19      414.52      424.15     12.48 o
   3  -1  19      118.71      129.75      7.65 o
   4  -1  19       25.89       31.23      5.49 o
   5  -1  19       72.82       74.85      7.00 o
   6  -1  19       66.91       71.16      8.62 o
  -9   0  19      106.59      104.49     17.80 o
  -8   0  19      237.01      256.60     16.57 o
  -7   0  19       34.39       38.66      8.54 o
  -6   0  19      127.88      137.89     12.18 o
  -5   0  19      170.80      178.26     10.07 o
  -4   0  19        7.14        2.27      4.70 o
  -3   0  19       10.82       12.39      4.85 o
  -2   0  19      316.79      314.87      8.83 o
  -1   0  19       23.53       27.30      4.23 o
   0   0  19       24.38       29.05      4.42 o
   1   0  19      321.48      326.42     10.47 o
   2   0  19       36.65       33.02      5.02 o
   3   0  19       38.03       42.74      5.57 o
   4   0  19       56.12       66.36      6.53 o
   5   0  19      496.36      498.29     14.71 o
   6   0  19       60.07       68.16      7.30 o
  -9   1  19       74.69       74.48     10.90 o
  -8   1  19      108.47       92.35     11.48 o
  -7   1  19      144.95      139.19     17.71 o
  -6   1  19      404.86      420.09     33.96 o
  -5   1  19       49.50       54.72      6.69 o
  -4   1  19      436.72      449.55     15.40 o
  -3   1  19       50.48       61.11      5.21 o
  -2   1  19      198.98      201.01      9.05 o
  -1   1  19      393.48      403.42      9.95 o
   0   1  19        3.62        4.35      3.65 o
   1   1  19      179.71      186.49      8.15 o
   2   1  19      436.00      435.25     12.53 o
   3   1  19      105.87      110.02      7.36 o
   4   1  19       26.83       25.54      5.33 o
   5   1  19       42.17       47.76      6.30 o
   6   1  19       39.05       35.14      6.34 o
  -8   2  19      229.22      239.00     16.22 o
  -7   2  19       38.68       39.07      8.47 o
  -6   2  19      518.86      540.97     17.83 o
  -5   2  19      149.30      158.31      9.67 o
  -4   2  19      124.50      141.14      9.06 o
  -3   2  19      255.22      257.01      9.16 o
  -2   2  19      529.01      528.43     12.60 o
  -1   2  19      157.21      159.89      7.54 o
   0   2  19      140.55      135.07      7.11 o
   1   2  19      657.12      668.37     16.09 o
   2   2  19      188.11      190.09      8.66 o
   3   2  19      116.42      112.82      7.39 o
   4   2  19      616.57      647.77     16.87 o
   5   2  19      141.47      145.53     14.76 o
   6   2  19       24.01       33.00      9.25 o
  -8   3  19       64.38       64.61     10.64 o
  -7   3  19       34.89       34.05      8.50 o
  -6   3  19      270.42      270.61     15.99 o
  -5   3  19      382.41      360.13     17.50 o
  -4   3  19      450.37      455.46     19.15 o
  -3   3  19      147.83      148.71      9.03 o
  -2   3  19      186.92      185.53      9.59 o
  -1   3  19     1376.92     1326.63     25.97 o
   0   3  19      697.06      682.95     18.19 o
   1   3  19      296.45      284.52     10.05 o
   2   3  19       44.02       51.53      5.70 o
   3   3  19      145.56      152.17      8.56 o
   4   3  19       27.33       34.47      6.97 o
   5   3  19      320.95      321.33     17.39 o
  -7   4  19       33.40       34.61     14.04 o
  -6   4  19       91.74       95.51     17.14 o
  -5   4  19      263.92      266.61     23.67 o
  -4   4  19      201.68      197.86     10.25 o
  -3   4  19        6.72        8.67      4.91 o
  -2   4  19      429.84      418.90     14.74 o
  -1   4  19      275.63      268.69      9.61 o
   0   4  19      409.05      395.09     11.97 o
   1   4  19      320.41      315.28     10.78 o
   2   4  19       12.97       16.06      4.79 o
   3   4  19      262.76      270.84     12.54 o
   4   4  19       81.24       92.01     10.77 o
  -6   5  19       97.14      112.00     18.78 o
  -5   5  19       28.76       25.96     13.06 o
  -4   5  19        7.21       11.36      6.66 o
  -3   5  19       36.64       26.49      7.32 o
  -2   5  19       38.27       33.72      6.38 o
  -1   5  19       75.73       72.59      6.22 o
   0   5  19      177.60      176.28      8.55 o
   1   5  19       12.44       10.82      4.65 o
   2   5  19      248.70      253.38     11.95 o
   3   5  19      237.61      235.18     14.64 o
  -4   6  19        2.80       -1.48      8.33 o
  -3   6  19      221.55      235.10     15.22 o
  -2   6  19      211.68      200.63     14.46 o
  -1   6  19       36.20       32.73      6.93 o
   0   6  19      125.72      136.99      9.58 o
   1   6  19      230.14      215.97     23.10 o
  -1  -6  20      169.34      154.12     18.94 o
   0  -6  20       34.38       39.02     13.06 o
  -5  -5  20      109.82      115.59     20.90 o
  -2  -5  20       33.09       37.22     11.10 o
  -1  -5  20        5.65        6.37      9.31 o
   0  -5  20      282.74      280.81     23.51 o
   1  -5  20      109.82      100.41     16.16 o
   2  -5  20       59.13       56.00     14.53 o
   3  -5  20      180.08      180.08     21.88 o
  -7  -4  20      226.51      196.24     25.47 o
  -6  -4  20       20.98        9.31     13.71 o
  -5  -4  20       74.65       86.20     17.80 o
  -4  -4  20      241.08      245.71     20.24 o
  -3  -4  20      364.32      358.85     24.16 o
  -2  -4  20      111.62       96.49     14.20 o
  -1  -4  20      380.28      357.22     25.14 o
   0  -4  20       21.50       28.34      7.45 o
   1  -4  20      187.35      212.58     13.78 o
   2  -4  20      168.43      168.81     18.94 o
   3  -4  20      291.67      303.34     25.80 o
   4  -4  20      127.28      137.30     20.41 o
  -7  -3  20       33.61       44.73     15.51 o
  -6  -3  20      450.77      442.93     32.49 o
  -5  -3  20      447.97      457.84     21.27 o
  -4  -3  20       28.32       24.61      7.65 o
  -3  -3  20      394.03      409.30     25.47 o
  -2  -3  20      611.76      611.43     23.48 o
  -1  -3  20       35.82       45.72      8.19 o
   0  -3  20       38.14       34.78      7.45 o
   1  -3  20      381.25      389.12     17.77 o
   2  -3  20       80.70       86.53      9.95 o
   3  -3  20      449.71      437.38     31.02 o
   4  -3  20      292.31      319.67     26.29 o
   5  -3  20        8.11        8.65     11.92 o
  -8  -2  20       55.13       44.41     15.02 o
  -7  -2  20       95.05      102.36     17.47 o
  -6  -2  20       38.02       45.85      8.82 o
  -5  -2  20       90.35       99.58     11.06 o
  -4  -2  20      943.86      949.61     33.16 o
  -3  -2  20      171.77      167.77     12.18 o
  -2  -2  20      398.34      385.28     17.96 o
  -1  -2  20      709.90      686.68     18.96 o
   0  -2  20       49.43       59.09      6.48 o
   1  -2  20        7.04        4.36      6.22 o
   2  -2  20      205.45      201.51     13.35 o
   3  -2  20      520.05      529.27     22.13 o
   4  -2  20      106.81      119.85      8.26 o
   5  -2  20      437.66      454.68     16.92 o
  -8  -1  20      149.91      118.36     18.61 o
  -7  -1  20       23.44       27.36     10.37 o
  -6  -1  20      242.38      244.52     21.14 o
  -5  -1  20      149.93      153.67     12.68 o
  -4  -1  20       26.67       31.01      6.14 o
  -3  -1  20      643.12      635.30     19.75 o
  -2  -1  20      339.04      365.97     12.85 o
  -1  -1  20        7.60       13.77      4.68 o
   0  -1  20      571.06      580.46     14.84 o
   1  -1  20      400.07      418.27     12.01 o
   2  -1  20        1.71        1.42      4.26 o
   3  -1  20      348.58      354.48     11.85 o
   4  -1  20      220.32      217.02     10.15 o
   5  -1  20       25.87       31.60      6.16 o
   6  -1  20      148.22      147.91     20.41 o
  -8   0  20       35.09       26.70      8.64 o
  -7   0  20      459.83      489.83     22.28 o
  -6   0  20       10.25       13.63      7.04 o
  -5   0  20        4.33        0.79      4.96 o
  -4   0  20      256.35      255.11     11.80 o
  -3   0  20      430.26      428.19     15.29 o
  -2   0  20       54.37       56.69      4.66 o
  -1   0  20       30.78       41.00      6.46 o
   0   0  20      319.09      303.00     10.20 o
   1   0  20       58.70       55.70      5.72 o
   2   0  20      271.28      275.98     10.23 o
   3   0  20       21.71       24.84      5.18 o
   4   0  20      117.83      117.13      7.98 o
   5   0  20       40.99       57.65      6.91 o
   6   0  20       89.72      101.34      8.44 o
  -8   1  20      123.67      126.95     13.01 o
  -7   1  20       26.77       30.45      8.22 o
  -6   1  20      218.29      241.21     15.16 o
  -5   1  20      125.07      130.68      9.37 o
  -4   1  20       26.35       25.91      5.67 o
  -3   1  20      694.30      662.00     19.63 o
  -2   1  20      389.43      393.53     11.27 o
  -1   1  20        7.74        9.24      3.94 o
   0   1  20      651.69      625.27     16.22 o
   1   1  20      355.54      357.92     11.50 o
   2   1  20        2.75       10.15      4.44 o
   3   1  20      342.22      355.98     11.86 o
   4   1  20      268.90      281.20     10.70 o
   5   1  20       30.42       35.19      6.29 o
  -8   2  20       66.64       53.46      9.91 o
  -7   2  20       69.92       70.11     10.18 o
  -6   2  20       30.75       33.76      6.27 o
  -5   2  20       91.98       95.98      9.62 o
  -4   2  20      956.97      937.24     25.68 o
  -3   2  20      200.58      199.08      9.69 o
  -2   2  20      357.89      353.18     10.70 o
  -1   2  20      699.65      678.94     16.10 o
   0   2  20       68.30       69.74      5.84 o
   1   2  20        9.57        8.10      4.29 o
   2   2  20      218.77      215.73      9.37 o
   3   2  20      533.37      547.74     15.05 o
   4   2  20      111.61      123.04      8.21 o
   5   2  20      425.21      412.23     19.84 o
  -7   3  20       30.35       22.39      8.16 o
  -6   3  20      458.19      443.09     31.35 o
  -5   3  20      448.92      458.73     20.11 o
  -4   3  20       25.37       25.15      8.98 o
  -3   3  20      369.16      374.70     15.63 o
  -2   3  20      649.21      633.70     18.40 o
  -1   3  20       35.72       43.64      5.14 o
   0   3  20       28.84       27.59      4.88 o
   1   3  20      347.50      361.07     11.65 o
   2   3  20       80.39       88.45      6.95 o
   3   3  20      476.71      489.50     14.37 o
   4   3  20      282.91      293.60     16.23 o
   5   3  20        5.95        7.47      8.11 o
  -7   4  20      220.28      235.91     24.33 o
  -6   4  20       13.81       23.02     12.24 o
  -5   4  20       63.20       73.30     15.84 o
  -4   4  20      231.29      220.41     14.34 o
  -3   4  20      341.17      344.53     13.52 o
  -2   4  20       99.43      102.40      8.35 o
  -1   4  20      377.79      365.78     11.43 o
   0   4  20       14.01       14.30      4.65 o
   1   4  20      209.01      201.88      9.18 o
   2   4  20      150.97      151.60     10.96 o
   3   4  20      272.06      283.23     15.67 o
   4   4  20      134.24      140.46     14.86 o
  -5   5  20      118.86      105.30     18.45 o
  -4   5  20       42.35       40.03      8.15 o
  -3   5  20      251.31      244.68     14.86 o
  -2   5  20       29.88       30.88      6.40 o
  -1   5  20        5.54        4.54      5.43 o
   0   5  20      303.73      313.40     11.19 o
   1   5  20       85.18       98.32      8.65 o
   2   5  20       53.76       66.75     13.14 o
   3   5  20      178.92      183.69     14.25 o
  -3   6  20       85.36       77.33     10.67 o
  -2   6  20      147.92      163.90     19.43 o
  -1   6  20      175.20      169.13     11.10 o
   0   6  20       48.76       51.88      8.44 o
  -5  -5  21       22.04       16.33     14.69 o
  -2  -5  21       93.28      103.67     15.67 o
  -1  -5  21       59.33       55.02     13.71 o
   0  -5  21       14.86       25.14     11.10 o
   1  -5  21       77.91       90.12     15.84 o
   2  -5  21      316.92      341.54     27.75 o
  -6  -4  21      162.22      149.71     22.69 o
  -5  -4  21      125.41      127.83     21.39 o
  -4  -4  21      318.66      301.59     18.01 o
  -3  -4  21      216.93      204.73     19.26 o
  -2  -4  21      171.68      189.71     18.61 o
  -1  -4  21       51.72       40.33     11.59 o
   0  -4  21      152.71      150.98     12.71 o
   1  -4  21      200.80      184.92     13.80 o
   2  -4  21      113.02      116.08     17.63 o
   3  -4  21      179.15      185.46     22.04 o
  -7  -3  21       35.78       40.65     15.51 o
  -6  -3  21      108.09       97.47     18.78 o
  -5  -3  21      150.01      152.00     13.67 o
  -4  -3  21      366.80      370.46     19.60 o
  -3  -3  21       29.58       31.35     10.61 o
  -2  -3  21      391.11      389.81     18.52 o
  -1  -3  21      130.46      129.16     11.65 o
   0  -3  21      671.17      637.06     24.54 o
   1  -3  21      223.79      218.55     14.20 o
   2  -3  21        0.33        2.29      6.70 o
   3  -3  21       83.31       83.75     16.00 o
   4  -3  21      113.51      110.36     18.78 o
  -8  -2  21       36.85       35.59     14.69 o
  -7  -2  21      122.33      118.36     19.26 o
  -6  -2  21      246.49      248.04     18.53 o
  -5  -2  21       28.11       26.66      7.88 o
  -4  -2  21      160.55      162.50     13.41 o
  -3  -2  21      180.99      179.05     11.20 o
  -2  -2  21      358.89      357.96     17.65 o
  -1  -2  21      148.42      143.45      9.09 o
   0  -2  21      209.36      219.57     10.48 o
   1  -2  21      228.41      228.72     11.28 o
   2  -2  21       50.44       57.75      7.18 o
   3  -2  21      253.72      256.94     16.21 o
   4  -2  21      136.74      128.73     12.57 o
   5  -2  21      163.35      170.16     14.48 o
  -8  -1  21      194.16      196.89     23.35 o
  -7  -1  21      167.99      169.30     14.30 o
  -6  -1  21      133.66      133.45     12.87 o
  -5  -1  21       18.91       18.21      7.60 o
  -4  -1  21      409.45      439.55     15.94 o
  -3  -1  21       99.92       95.91      8.44 o
  -2  -1  21      419.23      405.41     18.35 o
  -1  -1  21      361.75      356.29     13.56 o
   0  -1  21        2.60        6.16      4.23 o
   1  -1  21      431.04      428.01     12.73 o
   2  -1  21      417.09      395.55     12.69 o
   3  -1  21      160.18      163.98      8.95 o
   4  -1  21       28.98       35.60      6.19 o
   5  -1  21      174.04      187.48     12.02 o
  -8   0  21       12.66        6.78      7.73 o
  -7   0  21      223.03      231.50     15.70 o
  -6   0  21        4.31        4.98      6.75 o
  -5   0  21       40.92       42.43      6.74 o
  -4   0  21       23.70       25.95      6.09 o
  -3   0  21       72.61       67.55      7.44 o
  -2   0  21      481.91      486.55     13.60 o
  -1   0  21       60.08       58.75      5.52 o
   0   0  21      428.25      438.18     12.59 o
   1   0  21      103.67      101.55      7.07 o
   2   0  21        4.21        9.23      4.64 o
   3   0  21        9.69        8.83      5.05 o
   4   0  21       87.58      102.69      7.90 o
   5   0  21       21.60       18.28      6.03 o
  -8   1  21      209.92      210.98     15.93 o
  -7   1  21      142.51      137.46     17.80 o
  -6   1  21      140.97      149.32     10.23 o
  -5   1  21       28.00       30.52      6.17 o
  -4   1  21      392.68      400.72     15.11 o
  -3   1  21      102.72      102.03      8.39 o
  -2   1  21      433.25      420.39     11.93 o
  -1   1  21      443.99      432.53     12.04 o
   0   1  21        0.54        7.35      4.22 o
   1   1  21      424.95      429.59     12.76 o
   2   1  21      460.88      440.94     13.06 o
   3   1  21      130.85      135.67      8.52 o
   4   1  21       33.08       30.49      5.95 o
   5   1  21      150.42      179.24     11.78 o
  -8   2  21       22.03       31.29      8.94 o
  -7   2  21      103.79      109.98     12.13 o
  -6   2  21      174.89      180.65     15.80 o
  -5   2  21       18.30       14.44      5.73 o
  -4   2  21      179.32      185.01     13.14 o
  -3   2  21      232.59      243.77     10.83 o
  -2   2  21      404.21      411.75     14.14 o
  -1   2  21      137.79      128.67      7.49 o
   0   2  21      171.17      171.26      8.42 o
   1   2  21      247.85      251.38      9.83 o
   2   2  21       48.42       51.29      6.09 o
   3   2  21      249.05      261.75     10.68 o
   4   2  21      104.48      101.24      8.06 o
   5   2  21      160.41      163.79     15.10 o
  -7   3  21       67.86       75.10     16.49 o
  -6   3  21      115.27      109.87     17.63 o
  -5   3  21      167.95      162.77     13.13 o
  -4   3  21      399.12      417.83     19.08 o
  -3   3  21       27.49       26.08      5.72 o
  -2   3  21      407.22      429.81     14.86 o
  -1   3  21      170.43      163.46      8.17 o
   0   3  21      698.41      659.72     16.39 o
   1   3  21      250.21      245.77      9.95 o
   2   3  21        8.59       11.79      5.00 o
   3   3  21       65.86       63.40      6.93 o
   4   3  21      128.20      145.34     13.15 o
  -6   4  21      149.49      119.18     19.43 o
  -5   4  21      141.61      141.06     20.08 o
  -4   4  21      315.41      300.54     16.83 o
  -3   4  21      177.89      175.60     10.47 o
  -2   4  21      160.73      158.97     10.13 o
  -1   4  21       59.39       46.51      6.75 o
   0   4  21      195.38      201.56      9.15 o
   1   4  21      235.90      217.78      9.58 o
   2   4  21      117.00      129.91      8.45 o
   3   4  21      212.76      223.83     14.78 o
  -5   5  21       23.84       28.73     14.20 o
  -4   5  21       25.26       20.41     12.90 o
  -3   5  21       52.12       64.04      9.67 o
  -2   5  21      102.91      115.05      9.42 o
  -1   5  21       81.90       86.95      8.50 o
   0   5  21        8.68       11.94      5.02 o
   1   5  21       93.39       92.52     13.63 o
   2   5  21      327.83      318.81     16.85 o
  -2  -5  22      163.79      186.77     19.43 o
  -1  -5  22      173.49      176.97     19.75 o
   0  -5  22      529.01      527.82     33.80 o
   1  -5  22      104.09      103.18     17.31 o
  -5  -4  22      127.58      107.43     20.73 o
  -4  -4  22       56.89       58.16     10.55 o
  -3  -4  22       49.20       41.96     12.08 o
  -2  -4  22      296.48      310.03     24.00 o
  -1  -4  22      262.69      249.79     22.20 o
   0  -4  22      116.27      125.65     14.94 o
   1  -4  22       53.11       51.26     14.20 o
   2  -4  22      192.14      193.63     22.04 o
  -6  -3  22      370.74      331.09     29.88 o
  -5  -3  22       57.12       41.43      9.53 o
  -4  -3  22       20.43       24.47      8.51 o
  -3  -3  22       89.23       96.32     15.18 o
  -2  -3  22      246.40      228.18     14.43 o
  -1  -3  22      208.75      199.39     13.97 o
   0  -3  22     1006.97      989.82     42.77 o
   1  -3  22      123.64      123.11     11.86 o
   2  -3  22      164.75      169.64     13.48 o
   3  -3  22      112.39      125.22     19.26 o
  -7  -2  22      647.63      597.37     40.49 o
  -6  -2  22       25.99       19.65      8.31 o
  -5  -2  22      649.43      651.35     26.85 o
  -4  -2  22      103.41      102.90     11.40 o
  -3  -2  22       54.69       60.21      7.93 o
  -2  -2  22       23.68       29.71      7.76 o
  -1  -2  22      549.85      544.98     17.35 o
   0  -2  22      175.20      182.26     10.40 o
   1  -2  22      137.68      155.25     14.58 o
   2  -2  22      378.95      372.08     14.88 o
   3  -2  22       19.07       16.14      6.41 o
   4  -2  22       27.96       25.08      8.88 o
  -7  -1  22      144.25      148.49     14.00 o
  -6  -1  22      211.02      181.69     14.78 o
  -5  -1  22       52.83       52.78      9.41 o
  -4  -1  22      119.19      110.42     11.22 o
  -3  -1  22      384.56      382.22     15.18 o
  -2  -1  22       13.73       13.91      6.94 o
  -1  -1  22       47.41       50.04      6.36 o
   0  -1  22      442.65      436.33     15.30 o
   1  -1  22       30.09       38.43      5.71 o
   2  -1  22      255.17      251.30     10.44 o
   3  -1  22      222.86      224.45     10.30 o
   4  -1  22      145.02      150.07      9.44 o
  -8   0  22       12.39       19.77      8.77 o
  -7   0  22       82.65       90.17     17.55 o
  -6   0  22       44.55       42.14     16.24 o
  -5   0  22      114.82      120.54      9.59 o
  -4   0  22      326.17      314.76     13.73 o
  -3   0  22        1.53        1.00      5.05 o
  -2   0  22      193.74      195.69      9.06 o
  -1   0  22      581.84      585.47     13.64 o
   0   0  22       62.76       72.25      6.34 o
   1   0  22      977.20     1010.30     25.09 o
   2   0  22      266.08      282.41     10.89 o
   3   0  22        7.69        5.45      5.17 o
   4   0  22      172.78      186.91     10.03 o
   5   0  22      289.07      305.58     14.59 o
  -7   1  22      145.64      141.41     13.75 o
  -6   1  22      262.17      259.25     12.73 o
  -5   1  22       46.21       44.35      6.99 o
  -4   1  22      100.48       99.65      8.70 o
  -3   1  22      371.12      373.73     21.22 o
  -2   1  22        5.65        4.14      4.71 o
  -1   1  22       35.59       28.79      5.02 o
   0   1  22      429.75      441.90     13.00 o
   1   1  22       35.43       40.45      5.71 o
   2   1  22      242.46      253.27     10.72 o
   3   1  22      173.73      182.69      9.69 o
   4   1  22      142.02      148.06      9.43 o
  -7   2  22      682.75      685.01     27.88 o
  -6   2  22       26.13       19.28      6.41 o
  -5   2  22      614.63      664.98     25.89 o
  -4   2  22       76.32       82.29     10.50 o
  -3   2  22       56.41       67.92      9.66 o
  -2   2  22       36.55       49.09      6.57 o
  -1   2  22      607.93      595.08     15.07 o
   0   2  22      167.55      162.16      8.51 o
   1   2  22      151.31      145.83      8.29 o
   2   2  22      391.03      401.31     13.03 o
   3   2  22       25.10       25.13      5.80 o
   4   2  22       23.78       29.74      7.10 o
  -6   3  22      356.58      357.05     28.73 o
  -5   3  22       54.46       53.17      9.58 o
  -4   3  22       19.58       28.19      8.21 o
  -3   3  22       57.73       72.02      7.51 o
  -2   3  22      218.10      201.47     10.91 o
  -1   3  22      231.25      219.00      9.33 o
   0   3  22      984.01      919.75     21.15 o
   1   3  22      100.69      104.68      8.36 o
   2   3  22      147.49      137.91      8.73 o
   3   3  22      150.20      168.26     10.96 o
  -5   4  22       98.89       88.16     17.31 o
  -4   4  22       76.57       77.96     10.77 o
  -3   4  22       50.57       51.66      7.33 o
  -2   4  22      303.42      315.37     13.54 o
  -1   4  22      254.99      239.20     12.12 o
   0   4  22      117.77      131.48      8.23 o
   1   4  22       68.38       75.78      7.02 o
   2   4  22      244.80      239.87     12.14 o
  -4   5  22       27.35       24.82     13.71 o
  -3   5  22      380.99      400.39     19.53 o
  -2   5  22      155.92      139.62     11.40 o
  -1   5  22      154.15      145.95     10.62 o
   0   5  22      545.96      534.15     20.64 o
   1   5  22      104.15      107.94     20.33 o
  -5  -4  23       12.88        6.37     14.37 o
  -4  -4  23      176.76      166.69     24.33 o
  -3  -4  23       86.65      101.71     16.00 o
  -2  -4  23       98.85       91.75     15.35 o
  -1  -4  23      378.80      371.91     27.26 o
   0  -4  23      118.86      141.28     12.98 o
   1  -4  23       48.98       46.04     14.20 o
  -6  -3  23       38.57       25.14     15.18 o
  -5  -3  23      435.37      445.74     22.64 o
  -4  -3  23       87.37       83.53     11.65 o
  -3  -3  23       14.89       19.75     10.45 o
  -2  -3  23      353.85      354.90     25.55 o
  -1  -3  23      229.04      215.70     14.89 o
   0  -3  23       10.27        9.30      6.43 o
   1  -3  23       57.84       69.42     10.50 o
   2  -3  23       72.76       84.47     11.05 o
   3  -3  23       54.54       46.53     14.37 o
  -7  -2  23      410.15      373.70     31.02 o
  -6  -2  23      225.19      263.14     17.66 o
  -5  -2  23       39.75       20.74      8.63 o
  -4  -2  23        8.99       -4.03      6.90 o
  -3  -2  23      355.38      371.53     15.64 o
  -2  -2  23      250.26      259.65     15.93 o
  -1  -2  23       66.68       62.35      7.14 o
   0  -2  23      137.72      160.39     10.21 o
   1  -2  23      116.85      116.73      9.29 o
   2  -2  23        2.19        8.97      5.98 o
   3  -2  23      114.37      126.40     10.26 o
  -7  -1  23       24.86       32.34      9.70 o
  -6  -1  23      143.55      147.27     14.20 o
  -5  -1  23      127.87      128.75     13.04 o
  -4  -1  23       47.87       46.98     10.05 o
  -3  -1  23      125.84      128.86     10.11 o
  -2  -1  23       91.53       99.36      9.18 o
  -1  -1  23       43.18       46.38      6.72 o
   0  -1  23       59.33       58.98      8.13 o
   1  -1  23      141.05      150.98      8.97 o
   2  -1  23      257.84      261.40     11.03 o
   3  -1  23       37.49       56.29      6.88 o
   4  -1  23      281.16      299.35     12.43 o
  -7   0  23       83.68       74.48     17.22 o
  -6   0  23       13.45        8.93      7.55 o
  -5   0  23        1.99        9.68      6.00 o
  -4   0  23       81.27       73.59      8.22 o
  -3   0  23       90.63       89.82      8.68 o
  -2   0  23      129.93      129.05      9.76 o
  -1   0  23       54.00       56.97      5.90 o
   0   0  23       99.75      110.93      7.63 o
   1   0  23      266.49      274.21     12.37 o
   2   0  23      270.32      262.98     11.04 o
   3   0  23      183.02      200.32     10.33 o
   4   0  23       70.81       83.60      9.33 o
  -7   1  23       40.00       43.85      9.57 o
  -6   1  23      139.92      146.46     11.89 o
  -5   1  23      131.03      138.06     10.26 o
  -4   1  23       62.83       65.71      9.85 o
  -3   1  23      116.61      121.04     12.00 o
  -2   1  23       97.47       92.76      8.07 o
  -1   1  23       66.13       74.08      6.32 o
   0   1  23       60.92       53.30      6.06 o
   1   1  23      113.63      115.55      8.05 o
   2   1  23      237.92      255.44     10.93 o
   3   1  23       40.04       36.80      6.45 o
   4   1  23      276.31      298.66     17.80 o
  -7   2  23      376.57      333.22     29.06 o
  -6   2  23      208.55      270.12     16.89 o
  -5   2  23       32.01       35.50      8.87 o
  -4   2  23       22.34       14.46      9.31 o
  -3   2  23      350.21      339.98     18.02 o
  -2   2  23      276.97      287.16     12.60 o
  -1   2  23       49.54       41.03      5.59 o
   0   2  23      138.43      147.73      8.49 o
   1   2  23      144.54      129.43      8.16 o
   2   2  23        4.57        9.60      5.23 o
   3   2  23      112.40      107.69     10.91 o
  -6   3  23       39.49       50.77     15.35 o
  -5   3  23      467.86      482.14     22.08 o
  -4   3  23       58.19       53.64      9.69 o
  -3   3  23       12.64       17.08      7.89 o
  -2   3  23      325.15      341.56     14.04 o
  -1   3  23      240.62      248.19     12.11 o
   0   3  23       10.06        6.38      4.86 o
   1   3  23       88.38      108.55      8.88 o
   2   3  23       72.64       81.70      8.61 o
   3   3  23       52.28       58.97      7.97 o
  -5   4  23       18.31       32.65     14.04 o
  -4   4  23      156.02      173.66     14.60 o
  -3   4  23       71.16       75.21     10.96 o
  -2   4  23       97.88       98.58      9.01 o
  -1   4  23      349.53      357.09     14.88 o
   0   4  23      114.35      123.48      9.38 o
   1   4  23       63.38       70.67      8.14 o
  -3  -4  24      104.66      105.79     16.98 o
  -2  -4  24      175.47      184.97     20.08 o
  -1  -4  24      122.22      121.30     18.29 o
   0  -4  24       12.80       10.85      8.14 o
  -5  -3  24      128.31      128.17     14.07 o
  -4  -3  24       43.77       57.28     10.74 o
  -3  -3  24      318.68      309.54     24.98 o
  -2  -3  24       35.48       43.47     12.49 o
  -1  -3  24      371.42      386.73     19.45 o
   0  -3  24      167.53      190.45     11.22 o
   1  -3  24      312.55      329.24     14.43 o
   2  -3  24       52.89       58.52     14.94 o
  -6  -2  24      100.46      102.27     12.92 o
  -5  -2  24      554.89      530.32     24.46 o
  -4  -2  24      100.07      103.57     18.04 o
  -3  -2  24      189.13      200.11     12.38 o
  -2  -2  24      128.55      127.84     12.96 o
  -1  -2  24      264.08      263.30     16.28 o
   0  -2  24       14.22       20.39      6.26 o
   1  -2  24      224.79      244.44     12.37 o
   2  -2  24      158.32      163.61     11.81 o
   3  -2  24      228.21      235.21     13.05 o
  -6  -1  24      188.53      223.66     16.49 o
  -5  -1  24       36.25       35.92     12.98 o
  -4  -1  24      406.89      446.86     17.51 o
  -3  -1  24      304.31      313.24     14.38 o
  -2  -1  24        2.37        0.99      5.91 o
  -1  -1  24       48.76       45.28      6.99 o
   0  -1  24      236.30      247.03     22.13 o
   1  -1  24       66.66       69.21      7.03 o
   2  -1  24      132.49      138.70      9.14 o
   3  -1  24      142.03      146.14      9.64 o
  -6   0  24      202.62      191.28     15.41 o
  -5   0  24      108.80      117.28     10.19 o
  -4   0  24      227.35      207.09     12.15 o
  -3   0  24      213.11      210.42     12.03 o
  -2   0  24      256.63      256.53     15.87 o
  -1   0  24      356.50      348.19     11.86 o
   0   0  24        0.99        1.49      4.76 o
   1   0  24      804.34      828.54     20.20 o
   2   0  24      135.00      132.13      8.83 o
   3   0  24       28.84       33.03      7.57 o
  -6   1  24      184.31      215.33     12.73 o
  -5   1  24       38.26       43.17      9.47 o
  -4   1  24      407.01      431.13     20.98 o
  -3   1  24      304.04      302.10     17.30 o
  -2   1  24        1.56        6.20      7.25 o
  -1   1  24       37.25       39.29      5.73 o
   0   1  24      221.07      237.98     10.32 o
   1   1  24       60.68       60.82      6.73 o
   2   1  24      126.30      135.72      9.02 o
   3   1  24      135.97      150.96     11.03 o
  -6   2  24       80.81       94.33     12.03 o
  -5   2  24      487.08      495.77     22.90 o
  -4   2  24      113.25      103.35     11.98 o
  -3   2  24      186.81      183.84     19.75 o
  -2   2  24      180.47      190.69     10.90 o
  -1   2  24      268.82      280.85     13.00 o
   0   2  24       19.05       15.95      5.28 o
   1   2  24      226.22      222.61     10.52 o
   2   2  24      185.45      178.86     11.40 o
   3   2  24      224.87      229.45     12.80 o
  -5   3  24      124.43      111.75     17.88 o
  -4   3  24       34.54       44.51      9.73 o
  -3   3  24      298.88      309.80     17.87 o
  -2   3  24       39.19       32.08      7.71 o
  -1   3  24      359.87      356.67     14.90 o
   0   3  24      174.92      180.11     14.63 o
   1   3  24      326.12      324.00     15.65 o
   2   3  24       40.90       50.98      9.58 o
  -3   4  24      101.95       83.26     16.98 o
  -2   4  24      157.50      137.09     12.69 o
  -1   4  24      147.40      134.35     12.83 o
   0   4  24       12.04       12.46      7.72 o
  -4  -3  25        1.77       11.58      8.88 o
  -3  -3  25       28.61       24.09      9.68 o
  -2  -3  25      112.40      114.94     18.12 o
  -1  -3  25       76.48       79.51     15.67 o
   0  -3  25       73.93       70.69     15.35 o
   1  -3  25      277.11      272.81     25.31 o
  -5  -2  25       20.95       24.86      9.41 o
  -4  -2  25       19.07       19.80     12.41 o
  -3  -2  25      127.56      120.84     13.43 o
  -2  -2  25        3.17        0.57      7.62 o
  -1  -2  25      101.10      111.07     12.35 o
   0  -2  25       66.20       75.64      8.46 o
   1  -2  25       15.36       18.46      6.65 o
   2  -2  25       90.53      112.12     12.41 o
  -6  -1  25      175.35      190.25     16.08 o
  -5  -1  25      153.14      171.65     15.11 o
  -4  -1  25       68.88       75.93     11.31 o
  -3  -1  25       99.20      111.98     10.16 o
  -2  -1  25      163.32      150.00     11.30 o
  -1  -1  25       54.30       66.63     15.92 o
   0  -1  25       50.06       55.52      7.69 o
   1  -1  25      234.84      279.21     13.42 o
   2  -1  25      119.01      129.40     10.61 o
  -6   0  25      188.82      200.82     16.57 o
  -5   0  25        6.64        2.33      7.79 o
  -4   0  25     1043.55     1150.07     32.10 o
  -3   0  25       70.83       80.37     11.20 o
  -2   0  25       18.27       29.24      8.70 o
  -1   0  25      266.85      265.60     10.90 o
   0   0  25       42.42       57.08      6.64 o
   1   0  25       86.53       90.97      7.85 o
   2   0  25       20.01       26.05      7.18 o
  -6   1  25      154.87      155.26     21.55 o
  -5   1  25      133.69      151.51     20.90 o
  -4   1  25       54.66       71.30     14.29 o
  -3   1  25       74.23       87.51     11.59 o
  -2   1  25      154.53      155.37     13.68 o
  -1   1  25       36.48       42.10      8.08 o
   0   1  25       39.07       38.18      6.30 o
   1   1  25      211.06      231.82     14.12 o
   2   1  25      135.80      133.57     10.46 o
  -5   2  25       23.33       23.18     13.22 o
  -4   2  25       17.55       24.73      9.12 o
  -3   2  25       84.76       80.87     11.48 o
  -2   2  25        3.27        8.09      7.96 o
  -1   2  25      101.40      100.67     13.31 o
   0   2  25       69.54       82.28      9.66 o
   1   2  25       17.57       19.13      6.65 o
   2   2  25       91.50       98.22      9.53 o
  -4   3  25        0.77        1.80     11.75 o
  -3   3  25       38.77       37.39     14.04 o
  -2   3  25       95.76      101.78     11.37 o
  -1   3  25       76.52       69.33     10.18 o
   0   3  25       56.78       55.60      7.69 o
   1   3  25      296.07      280.73     17.71 o
  -4  -2  26       63.98       67.72     11.62 o
  -3  -2  26      164.74      157.54     15.12 o
  -2  -2  26      251.80      302.03     25.96 o
  -1  -2  26      173.56      175.34     20.90 o
   0  -2  26       88.50       81.23     12.98 o
  -5  -1  26       92.36       71.71     11.94 o
  -4  -1  26      576.58      576.81     26.02 o
  -3  -1  26      167.89      178.71     15.69 o
  -2  -1  26        1.67       -0.16     10.45 o
  -1  -1  26      117.46      128.32     19.26 o
   0  -1  26      144.37      134.74     12.64 o
   1  -1  26        1.86        8.93      7.85 o
  -5   0  26      216.19      226.24     16.68 o
  -4   0  26      112.47      138.61     20.08 o
  -3   0  26      409.02      412.40     30.69 o
  -2   0  26      370.78      423.66     30.53 o
  -1   0  26       87.91      102.20     17.47 o
   0   0  26       91.45       96.20      9.06 o
   1   0  26      158.89      155.48     11.09 o
  -5   1  26       98.62      102.04     18.45 o
  -4   1  26      544.38      533.86     36.24 o
  -3   1  26      169.69      176.65     22.53 o
  -2   1  26        0.84        3.76     10.61 o
  -1   1  26       78.68       87.74     15.35 o
   0   1  26      140.46      132.06     10.96 o
   1   1  26        2.23        0.85      6.37 o
  -4   2  26       67.31       64.81     16.33 o
  -3   2  26      128.54      128.00     19.92 o
  -2   2  26      226.57      272.16     25.96 o
  -1   2  26      159.35      149.07     13.25 o
   0   2  26      104.68      115.60      9.62 o
  -3  -1  27      102.01      115.10     18.94 o
  -2  -1  27      367.31      384.15     30.37 o
  -1  -1  27       34.93       41.96     14.37 o
  -3   0  27       42.97       51.10     14.86 o
  -2   0  27       52.96       40.65     14.04 o
  -1   0  27       64.02       53.06     14.86 o
   0   0  27       50.53       55.30      8.19 o
  -3   1  27      128.14      142.85     20.90 o
  -2   1  27      379.65      403.09     30.53 o
  -1   1  27       32.18       35.92     13.71 o
 
